# Supplementary material for: ﻿An integrative approach to a revision of the freshwater mussel genus Songkhlanaia (Bivalvia, Unionidae), with the description of a new species
Source: Zookeys. 2025 Jan 28;1224:187–209. doi: 10.3897/zookeys.1224.140549 (PMC11795186; doi:10.3897/zookeys.1224.140549)
Supplement: XML Treatment for Songkhlanaia [file zookeys.1224.140549-treatment1.xml]

<!DOCTYPE tp:taxon-treatment
  PUBLIC "-//TaxonX//DTD Taxonomic Treatment Publishing DTD v0 20100105//EN" "tax-treatment-NSO.dtd">
<tp:taxon-treatment xmlns:tp="http://www.plazi.org/taxpub"><tp:treatment-meta><kwd-group><label>Taxon classification</label><kwd>
                <named-content content-type="kingdom">Animalia</named-content>
              </kwd><kwd>
                <named-content content-type="order">Unionoida</named-content>
              </kwd><kwd>
                <named-content content-type="family">Unionidae</named-content>
              </kwd></kwd-group><mixed-citation publication-type="journal"><person-group><name><surname>Jeratthitikul</surname><given-names>Ekgachai</given-names></name><name><surname>Sutcharit</surname><given-names>Chirasak</given-names></name><name><surname>Prasankok</surname><given-names>Pongpun</given-names></name></person-group><article-title>﻿An integrative approach to a revision of the freshwater mussel genus <italic><tp:taxon-name><tp:taxon-name-part taxon-name-part-type="genus" reg="Songkhlanaia">Songkhlanaia</tp:taxon-name-part></tp:taxon-name></italic> (<tp:taxon-name><tp:taxon-name-part taxon-name-part-type="class">Bivalvia</tp:taxon-name-part></tp:taxon-name>, <tp:taxon-name><tp:taxon-name-part taxon-name-part-type="family">Unionidae</tp:taxon-name-part></tp:taxon-name>), with the description of a new species</article-title><source>Zookeys</source><day>28</day><month>01</month><year>2025</year><volume>1224</volume><fpage>187</fpage><lpage>209</lpage><pub-id pub-id-type="doi">10.3897/zookeys.1224.140549</pub-id></mixed-citation></tp:treatment-meta><tp:nomenclature><label>﻿Genus</label><tp:taxon-name>
              <object-id xmlns:xlink="http://www.w3.org/1999/xlink" content-type="arpha" xlink:type="simple">5FDEEB17-1FA0-5F25-A9FA-0D099E66D316</object-id>
              <tp:taxon-name-part taxon-name-part-type="genus" reg="Songkhlanaia">Songkhlanaia</tp:taxon-name-part>
            </tp:taxon-name><tp:taxon-authority>Konopleva, Lheknim, Sriwoon, Kondakov, Vikhrev &amp; Bolotov, 2023</tp:taxon-authority><tp:nomenclature-citation-list><tp:nomenclature-citation><tp:taxon-name>
                  <tp:taxon-name-part taxon-name-part-type="genus" reg="Songkhlanaia">Songkhlanaia</tp:taxon-name-part>
                </tp:taxon-name><comment><xref ref-type="bibr" rid="B38">Konopleva et al., 2023</xref>: 13, 14. <xref ref-type="bibr" rid="B8">Bolotov et al. 2023</xref>: 12.</comment></tp:nomenclature-citation></tp:nomenclature-citation-list></tp:nomenclature><tp:treatment-sec sec-type="type species" id="SECID0EZ3AE"><title>Type species.</title><p><italic><tp:taxon-name><tp:taxon-name-part taxon-name-part-type="genus" reg="Songkhlanaia">Songkhlanaia</tp:taxon-name-part><tp:taxon-name-part taxon-name-part-type="species" reg="tamodienica">tamodienica</tp:taxon-name-part></tp:taxon-name></italic> Konopleva, Lheknim, Sriwoon, Kondakov, Vikhrev &amp; Bolotov in <xref ref-type="bibr" rid="B38">Konopleva et al. 2023</xref> (by original designation).</p></tp:treatment-sec><tp:treatment-sec sec-type="Species included" id="SECID0EO4AE"><title>Species included.</title><p><italic><tp:taxon-name><tp:taxon-name-part taxon-name-part-type="genus" reg="Songkhlanaia">Songkhlanaia</tp:taxon-name-part></tp:taxon-name></italic> currently consists of three species: <italic><tp:taxon-name><tp:taxon-name-part taxon-name-part-type="genus" reg="Songkhlanaia">S.</tp:taxon-name-part><tp:taxon-name-part taxon-name-part-type="species" reg="tamodienica">tamodienica</tp:taxon-name-part></tp:taxon-name></italic> (type species), <italic><tp:taxon-name><tp:taxon-name-part taxon-name-part-type="genus" reg="Songkhlanaia">S.</tp:taxon-name-part><tp:taxon-name-part taxon-name-part-type="species" reg="moreleti">moreleti</tp:taxon-name-part></tp:taxon-name></italic> comb. nov., and <italic><tp:taxon-name><tp:taxon-name-part taxon-name-part-type="genus" reg="Songkhlanaia">S.</tp:taxon-name-part><tp:taxon-name-part taxon-name-part-type="species" reg="songkhramensis">songkhramensis</tp:taxon-name-part></tp:taxon-name></italic> sp. nov.</p></tp:treatment-sec><tp:treatment-sec sec-type="diagnosis" id="SECID0E35AE"><title>Diagnosis.</title><p>Shell medium to large, rectangular or subrhomboidal, rather compressed to inflated. Anteriorly constricted, dorsal margin straight or slightly curved, slightly elevated posteriorly. One or two folds on posterior slope. Shell surface with fine or irregular growth lines, roughened on posterior slope or border of shell. One pseudocardinal tooth on each valve; lateral teeth obsolete.</p></tp:treatment-sec><tp:treatment-sec sec-type="distribution" id="SECID0EB6AE"><title>Distribution.</title><p>Endemic to Indochina, including Songkhla Lake Basin, Tonle Sap Basin, and Middle to Lower Mekong basins.</p></tp:treatment-sec><tp:treatment-sec sec-type="comments" id="SECID0EG6AE"><title>Comments.</title><p><italic><tp:taxon-name><tp:taxon-name-part taxon-name-part-type="genus" reg="Songkhlanaia">Songkhlanaia</tp:taxon-name-part></tp:taxon-name></italic> is represented in multi-locus phylogenetic analyses as a distinct clade among the <tp:taxon-name><tp:taxon-name-part taxon-name-part-type="tribe">Pseudodontini</tp:taxon-name-part></tp:taxon-name> genera (Fig. <xref ref-type="fig" rid="F1">1</xref>). Morphologically, its rectangular or overall subrhomboidal shape outline also makes <italic><tp:taxon-name><tp:taxon-name-part taxon-name-part-type="genus" reg="Songkhlanaia">Songkhlanaia</tp:taxon-name-part></tp:taxon-name></italic> easily distinguishable from other genera that have somewhat narrow and elongate shells: <italic><tp:taxon-name><tp:taxon-name-part taxon-name-part-type="genus" reg="Bineurus">Bineurus</tp:taxon-name-part></tp:taxon-name></italic> Simpson, 1900, <italic><tp:taxon-name><tp:taxon-name-part taxon-name-part-type="genus" reg="Isannaia">Isannaia</tp:taxon-name-part></tp:taxon-name></italic><xref ref-type="bibr" rid="B34">Jeratthitikul et al., 2024</xref>, <italic><tp:taxon-name><tp:taxon-name-part taxon-name-part-type="genus" reg="Namkongnaia">Namkongnaia</tp:taxon-name-part></tp:taxon-name></italic> Jeratthitikul et al., 2021, and <italic><tp:taxon-name><tp:taxon-name-part taxon-name-part-type="genus" reg="Pilsbryoconcha">Pilsbryoconcha</tp:taxon-name-part></tp:taxon-name></italic> Simpson, 1900 (<xref ref-type="bibr" rid="B32">Jeratthitikul et al. 2021b</xref>, <xref ref-type="bibr" rid="B34">2024</xref>; <xref ref-type="bibr" rid="B37">Konopleva et al. 2021</xref>; <xref ref-type="bibr" rid="B8">Bolotov et al. 2023</xref>). Although members of <italic><tp:taxon-name><tp:taxon-name-part taxon-name-part-type="genus" reg="Songkhlanaia">Songkhlanaia</tp:taxon-name-part></tp:taxon-name></italic> possess rather short and high shell outlines which resemble those of the genera <italic><tp:taxon-name><tp:taxon-name-part taxon-name-part-type="genus" reg="Indopseudodon">Indopseudodon</tp:taxon-name-part></tp:taxon-name></italic> Prashad, 1922, <italic><tp:taxon-name><tp:taxon-name-part taxon-name-part-type="genus" reg="Lannanaia">Lannanaia</tp:taxon-name-part></tp:taxon-name></italic><xref ref-type="bibr" rid="B34">Jeratthitikul et al., 2024</xref>, <italic><tp:taxon-name><tp:taxon-name-part taxon-name-part-type="genus" reg="Nyeinchanconcha">Nyeinchanconcha</tp:taxon-name-part></tp:taxon-name></italic><xref ref-type="bibr" rid="B6">Bolotov et al., 2020</xref>, <italic><tp:taxon-name><tp:taxon-name-part taxon-name-part-type="genus" reg="Pseudodon">Pseudodon</tp:taxon-name-part></tp:taxon-name></italic> Gould, 1844, <italic><tp:taxon-name><tp:taxon-name-part taxon-name-part-type="genus" reg="Sundadontina">Sundadontina</tp:taxon-name-part></tp:taxon-name></italic><xref ref-type="bibr" rid="B6">Bolotov et al., 2020</xref>, and <italic><tp:taxon-name><tp:taxon-name-part taxon-name-part-type="genus" reg="Thaiconcha">Thaiconcha</tp:taxon-name-part></tp:taxon-name></italic><xref ref-type="bibr" rid="B6">Bolotov et al., 2020</xref>, the unique roughened and irregular growth lines on the outer shell surface (which are fine or less developed growth lines in <italic><tp:taxon-name><tp:taxon-name-part taxon-name-part-type="genus" reg="Songkhlanaia">S.</tp:taxon-name-part><tp:taxon-name-part taxon-name-part-type="species" reg="tamodienica">tamodienica</tp:taxon-name-part></tp:taxon-name></italic>) make it easily distinguishable from these genera (<xref ref-type="bibr" rid="B6">Bolotov et al. 2020</xref>, <xref ref-type="bibr" rid="B8">2023</xref>; <xref ref-type="bibr" rid="B37">Konopleva et al. 2021</xref>; <xref ref-type="bibr" rid="B34">Jeratthitikul et al. 2024</xref>).</p><p>Members of <italic><tp:taxon-name><tp:taxon-name-part taxon-name-part-type="genus" reg="Songkhlanaia">Songkhlanaia</tp:taxon-name-part></tp:taxon-name></italic> are likely the largest freshwater mussels in the tribe <tp:taxon-name><tp:taxon-name-part taxon-name-part-type="tribe">Pseudodontini</tp:taxon-name-part></tp:taxon-name> recorded to date. The largest specimen examined herein is <italic><tp:taxon-name><tp:taxon-name-part taxon-name-part-type="genus" reg="Songkhlanaia">S.</tp:taxon-name-part><tp:taxon-name-part taxon-name-part-type="species" reg="moreleti">moreleti</tp:taxon-name-part></tp:taxon-name></italic> (<named-content xmlns:xlink="http://www.w3.org/1999/xlink" content-type="dwc:institutional_code" xlink:title="Mahidol University Museum of Natural History, Department of Biology, Faculty of Science, Mahidol University, Bangkok, Thailand" xlink:href="http://grbio.org/institution/mahidol-university" xlink:type="simple">MUMNH</named-content>-UNI0301; shell length 121.7 mm) from Srakeo, Thailand. The syntype has a shell length of 123 mm (<xref ref-type="bibr" rid="B11">Crosse and Fischer 1876</xref>) and a specimen from Cambodia examined by <xref ref-type="bibr" rid="B59">Simpson (1914)</xref> reached 124 mm.</p></tp:treatment-sec><tp:treatment-sec><!--Section generated to contain objects referenced in tp:taxon-treatment.--><fig id="F1" position="float" orientation="portrait"><object-id xmlns:xlink="http://www.w3.org/1999/xlink" content-type="doi" xlink:type="simple">10.3897/zookeys.1224.140549.figure1</object-id><object-id xmlns:xlink="http://www.w3.org/1999/xlink" content-type="arpha" xlink:type="simple">6B22F566-06D8-5408-A3D1-DC96E2B02BCA</object-id><label>Figure 1.</label><caption><p>Maximum likelihood (<abbrev xmlns:xlink="http://www.w3.org/1999/xlink" xlink:title="Maximum Likelihood" id="ABBRID0EVIAE" xlink:type="simple">ML</abbrev>) phylogenetic tree of freshwater mussels within the subfamily <tp:taxon-name><tp:taxon-name-part taxon-name-part-type="subfamily">Gonideinae</tp:taxon-name-part></tp:taxon-name> based on a combined DNA sequence dataset of <abbrev xmlns:xlink="http://www.w3.org/1999/xlink" xlink:title="mitochondrial cytochrome c oxidase subunit I" id="ABBRID0E5IAE" xlink:type="simple">COI</abbrev>, <abbrev xmlns:xlink="http://www.w3.org/1999/xlink" xlink:title="mitochondrial large ribosomal subunit rRNA" id="ABBRID0ECJAE" xlink:type="simple">16S rRNA</abbrev>, and <abbrev xmlns:xlink="http://www.w3.org/1999/xlink" xlink:title="nuclear 28S large ribosomal subunit rRNA" id="ABBRID0EGJAE" xlink:type="simple">28S rRNA</abbrev> genes (1,959 bp). Branch support values are indicated on nodes as bootstrap percentages from <abbrev xmlns:xlink="http://www.w3.org/1999/xlink" xlink:title="Maximum Likelihood" id="ABBRID0EKJAE" xlink:type="simple">ML</abbrev> analysis and Bayesian posterior probabilities from <abbrev xmlns:xlink="http://www.w3.org/1999/xlink" xlink:title="Bayesian Inference" id="ABBRID0EOJAE" xlink:type="simple">BI</abbrev> analysis, and shown as <abbrev xmlns:xlink="http://www.w3.org/1999/xlink" xlink:title="Maximum Likelihood" id="ABBRID0ESJAE" xlink:type="simple">ML</abbrev>/<abbrev xmlns:xlink="http://www.w3.org/1999/xlink" xlink:title="Bayesian Inference" id="ABBRID0EWJAE" xlink:type="simple">BI</abbrev>. The scale bar represents the estimated evolutionary distance between taxa. The clade of the genus <italic><tp:taxon-name><tp:taxon-name-part taxon-name-part-type="genus" reg="Songkhlanaia">Songkhlanaia</tp:taxon-name-part></tp:taxon-name></italic> is highlighted in blue, and type specimens are indicated by an asterisk (*). Type species of <tp:taxon-name><tp:taxon-name-part taxon-name-part-type="tribe">Pseudodontini</tp:taxon-name-part></tp:taxon-name> genera are marked with two asterisks (**).</p></caption><graphic xmlns:xlink="http://www.w3.org/1999/xlink" xlink:href="zookeys-1224-187_article-140549__-g001.jpg" position="float" orientation="portrait" xlink:type="simple" id="oo_1236493.jpg"><uri content-type="original_file" xlink:type="simple">https://binary.pensoft.net/fig/1236493</uri></graphic></fig></tp:treatment-sec><ref-list><ref id="B38"><mixed-citation xmlns:xlink="http://www.w3.org/1999/xlink" xlink:type="simple"><person-group><name name-style="western"><surname>Konopleva</surname><given-names>ES</given-names></name><name name-style="western"><surname>Lheknim</surname><given-names>V</given-names></name><name name-style="western"><surname>Sriwoon</surname><given-names>R</given-names></name><name name-style="western"><surname>Kondakov</surname><given-names>AV</given-names></name><name name-style="western"><surname>Tomilova</surname><given-names>AA</given-names></name><name name-style="western"><surname>Gofarov</surname><given-names>MY</given-names></name><name name-style="western"><surname>Vikhrev</surname><given-names>IV</given-names></name><name name-style="western"><surname>Bolotov</surname><given-names>IN</given-names></name></person-group> (<year>2023</year>) Diversity and phylogenetics of freshwater mussels (<tp:taxon-name><tp:taxon-name-part taxon-name-part-type="family">Unionidae</tp:taxon-name-part></tp:taxon-name>) from southern Thailand with the description of one new genus and five new species-group taxa. Diversity 15: 10. <ext-link xlink:href="10.3390/d15010010" ext-link-type="doi" xlink:type="simple">https://doi.org/10.3390/d15010010</ext-link></mixed-citation></ref><ref id="B8"><mixed-citation xmlns:xlink="http://www.w3.org/1999/xlink" xlink:type="simple"><person-group><name name-style="western"><surname>Bolotov</surname><given-names>IN</given-names></name><name name-style="western"><surname>Konopleva</surname><given-names>ES</given-names></name><name name-style="western"><surname>Vikhrev</surname><given-names>IV</given-names></name><name name-style="western"><surname>Gofarov</surname><given-names>MY</given-names></name><name name-style="western"><surname>Kondakov</surname><given-names>AV</given-names></name><name name-style="western"><surname>Lyubas</surname><given-names>AA</given-names></name><name name-style="western"><surname>Soboleva</surname><given-names>AA</given-names></name><name name-style="western"><surname>Chan</surname><given-names>N</given-names></name><name name-style="western"><surname>Lunn</surname><given-names>Z</given-names></name><name name-style="western"><surname>Win</surname><given-names>T</given-names></name><name name-style="western"><surname>Inkhavilay</surname><given-names>K</given-names></name></person-group> (<year>2023</year>) Integrative taxonomic reappraisal and evolutionary biogeography of the most diverse freshwater mussel clade from Southeast Asia (<tp:taxon-name><tp:taxon-name-part taxon-name-part-type="tribe">Pseudodontini</tp:taxon-name-part></tp:taxon-name>). Water 15: 3117. <ext-link xlink:href="10.3390/w15173117" ext-link-type="doi" xlink:type="simple">https://doi.org/10.3390/w15173117</ext-link></mixed-citation></ref><ref id="B34"><mixed-citation xmlns:xlink="http://www.w3.org/1999/xlink" xlink:type="simple"><person-group><name name-style="western"><surname>Jeratthitikul</surname><given-names>E</given-names></name><name name-style="western"><surname>Sutcharit</surname><given-names>C</given-names></name><name name-style="western"><surname>Prasankok</surname><given-names>P</given-names></name></person-group> (<year>2024</year>) <article-title>Two new genera and three new species of exceptionally rare and endemic freshwater mussels (<tp:taxon-name><tp:taxon-name-part taxon-name-part-type="class">Bivalvia</tp:taxon-name-part></tp:taxon-name>: <tp:taxon-name><tp:taxon-name-part taxon-name-part-type="family">Unionidae</tp:taxon-name-part></tp:taxon-name>) from the Mekong Basin.</article-title><source>Zoosystematics and Evolution</source><volume>100</volume>: <fpage>1333</fpage>–<lpage>1345</lpage>. <ext-link xlink:href="10.3897/zse.100.130929" ext-link-type="doi" xlink:type="simple">https://doi.org/10.3897/zse.100.130929</ext-link></mixed-citation></ref><ref id="B32"><mixed-citation xmlns:xlink="http://www.w3.org/1999/xlink" xlink:type="simple"><person-group><name name-style="western"><surname>Jeratthitikul</surname><given-names>E</given-names></name><name name-style="western"><surname>Sutcharit</surname><given-names>C</given-names></name><name name-style="western"><surname>Ngor</surname><given-names>PB</given-names></name><name name-style="western"><surname>Prasankok</surname><given-names>P</given-names></name></person-group> (<year>2021b</year>) <article-title>Molecular phylogeny reveals a new genus of freshwater mussels from the Mekong River Basin (<tp:taxon-name><tp:taxon-name-part taxon-name-part-type="class">Bivalvia</tp:taxon-name-part></tp:taxon-name>: <tp:taxon-name><tp:taxon-name-part taxon-name-part-type="family">Unionidae</tp:taxon-name-part></tp:taxon-name>).</article-title><source>European Journal of Taxonomy</source><volume>775</volume>: <fpage>119</fpage>–<lpage>142</lpage>. <ext-link xlink:href="10.5852/ejt.2021.775.1553" ext-link-type="doi" xlink:type="simple">https://doi.org/10.5852/ejt.2021.775.1553</ext-link></mixed-citation></ref><ref id="B37"><mixed-citation xmlns:xlink="http://www.w3.org/1999/xlink" xlink:type="simple"><person-group><name name-style="western"><surname>Konopleva</surname><given-names>ES</given-names></name><name name-style="western"><surname>Bolotov</surname><given-names>IN</given-names></name><name name-style="western"><surname>Pfeiffer</surname><given-names>JM</given-names></name><name name-style="western"><surname>Vikhrev</surname><given-names>IV</given-names></name><name name-style="western"><surname>Kondakov</surname><given-names>AV</given-names></name><name name-style="western"><surname>Gofarov</surname><given-names>MY</given-names></name><name name-style="western"><surname>Tomilova</surname><given-names>AA</given-names></name><name name-style="western"><surname>Tanmuangpak</surname><given-names>K</given-names></name><name name-style="western"><surname>Tumpeesuwan</surname><given-names>S</given-names></name></person-group> (<year>2021</year>) New freshwater mussels from two Southeast Asian genera <italic><tp:taxon-name><tp:taxon-name-part taxon-name-part-type="genus">Bineurus</tp:taxon-name-part></tp:taxon-name></italic> and <italic><tp:taxon-name><tp:taxon-name-part taxon-name-part-type="genus">Thaiconcha</tp:taxon-name-part></tp:taxon-name></italic> (<tp:taxon-name><tp:taxon-name-part taxon-name-part-type="tribe">Pseudodontini</tp:taxon-name-part></tp:taxon-name>, <tp:taxon-name><tp:taxon-name-part taxon-name-part-type="subfamily">Gonideinae</tp:taxon-name-part></tp:taxon-name>, <tp:taxon-name><tp:taxon-name-part taxon-name-part-type="family">Unionidae</tp:taxon-name-part></tp:taxon-name>). Scientific Reports 11: 8244. <ext-link xlink:href="10.1038/s41598-021-87633-w" ext-link-type="doi" xlink:type="simple">https://doi.org/10.1038/s41598-021-87633-w</ext-link></mixed-citation></ref><ref id="B6"><mixed-citation xmlns:xlink="http://www.w3.org/1999/xlink" xlink:type="simple"><person-group><name name-style="western"><surname>Bolotov</surname><given-names>IN</given-names></name><name name-style="western"><surname>Konopleva</surname><given-names>ES</given-names></name><name name-style="western"><surname>Vikhrev</surname><given-names>IV</given-names></name><name name-style="western"><surname>Gofarov</surname><given-names>MY</given-names></name><name name-style="western"><surname>Lopes-Lima</surname><given-names>M</given-names></name><name name-style="western"><surname>Bogan</surname><given-names>AE</given-names></name><name name-style="western"><surname>Lunn</surname><given-names>Z</given-names></name><name name-style="western"><surname>Chan</surname><given-names>N</given-names></name><name name-style="western"><surname>Win</surname><given-names>T</given-names></name><name name-style="western"><surname>Aksenova</surname><given-names>OV</given-names></name><name name-style="western"><surname>Tomilova</surname><given-names>AA</given-names></name><name name-style="western"><surname>Tanmuangpak</surname><given-names>K</given-names></name><name name-style="western"><surname>Tumpeesuwan</surname><given-names>S</given-names></name><name name-style="western"><surname>Kondakov</surname><given-names>AV</given-names></name></person-group> (<year>2020</year>) New freshwater mussel taxa discoveries clarify biogeographic division of Southeast Asia. Scientific Reports 10: 6616. <ext-link xlink:href="10.1038/s41598-020-63612-5" ext-link-type="doi" xlink:type="simple">https://doi.org/10.1038/s41598-020-63612-5</ext-link></mixed-citation></ref><ref id="B11"><mixed-citation xmlns:xlink="http://www.w3.org/1999/xlink" xlink:type="simple"><person-group><name name-style="western"><surname>Crosse</surname><given-names>H</given-names></name><name name-style="western"><surname>Fischer</surname><given-names>P</given-names></name></person-group> (<year>1876</year>) <article-title>Mollusques fluviatiles, recueillis au Cambodge, par la mission scientifique francaise de 1873.</article-title><source>Journal de Conchyliologie</source><volume>24</volume>: <fpage>313</fpage>–<lpage>342</lpage>.</mixed-citation></ref><ref id="B59"><mixed-citation xmlns:xlink="http://www.w3.org/1999/xlink" xlink:type="simple"><person-group><name name-style="western"><surname>Simpson</surname><given-names>CT</given-names></name></person-group> (<year>1914</year>) <source>A descriptive catalogue of the naiades, or pearly fresh-water mussels. Parts I–III.</source><publisher-name>Bryant Walker</publisher-name>, <publisher-loc>Detroit, Michigan</publisher-loc>, <size units="page">1540 pp</size>. <ext-link xlink:href="10.5962/bhl.title.10910" ext-link-type="doi" xlink:type="simple">https://doi.org/10.5962/bhl.title.10910</ext-link></mixed-citation></ref></ref-list></tp:taxon-treatment>
