# Supplementary material for: ﻿An integrative approach to a revision of the freshwater mussel genus Songkhlanaia (Bivalvia, Unionidae), with the description of a new species
Source: Zookeys. 2025 Jan 28;1224:187–209. doi: 10.3897/zookeys.1224.140549 (PMC11795186; doi:10.3897/zookeys.1224.140549)
Supplement: XML Treatment for Songkhlanaia tamodienica [file zookeys.1224.140549-treatment2.xml]

<!DOCTYPE tp:taxon-treatment
  PUBLIC "-//TaxonX//DTD Taxonomic Treatment Publishing DTD v0 20100105//EN" "tax-treatment-NSO.dtd">
<tp:taxon-treatment xmlns:tp="http://www.plazi.org/taxpub"><tp:treatment-meta><kwd-group><label>Taxon classification</label><kwd>
                <named-content content-type="kingdom">Animalia</named-content>
              </kwd><kwd>
                <named-content content-type="order">Unionoida</named-content>
              </kwd><kwd>
                <named-content content-type="family">Unionidae</named-content>
              </kwd></kwd-group><mixed-citation publication-type="journal"><person-group><name><surname>Jeratthitikul</surname><given-names>Ekgachai</given-names></name><name><surname>Sutcharit</surname><given-names>Chirasak</given-names></name><name><surname>Prasankok</surname><given-names>Pongpun</given-names></name></person-group><article-title>﻿An integrative approach to a revision of the freshwater mussel genus <italic><tp:taxon-name><tp:taxon-name-part taxon-name-part-type="genus" reg="Songkhlanaia">Songkhlanaia</tp:taxon-name-part></tp:taxon-name></italic> (<tp:taxon-name><tp:taxon-name-part taxon-name-part-type="class">Bivalvia</tp:taxon-name-part></tp:taxon-name>, <tp:taxon-name><tp:taxon-name-part taxon-name-part-type="family">Unionidae</tp:taxon-name-part></tp:taxon-name>), with the description of a new species</article-title><source>Zookeys</source><day>28</day><month>01</month><year>2025</year><volume>1224</volume><fpage>187</fpage><lpage>209</lpage><pub-id pub-id-type="doi">10.3897/zookeys.1224.140549</pub-id></mixed-citation></tp:treatment-meta><tp:nomenclature><label>﻿</label><tp:taxon-name>
              <object-id xmlns:xlink="http://www.w3.org/1999/xlink" content-type="arpha" xlink:type="simple">CFCEEF67-CC9F-5CE4-A8B9-B106AAACC3E3</object-id>
              <tp:taxon-name-part taxon-name-part-type="genus" reg="Songkhlanaia">Songkhlanaia</tp:taxon-name-part>
              <tp:taxon-name-part taxon-name-part-type="species" reg="tamodienica">tamodienica</tp:taxon-name-part>
            </tp:taxon-name><tp:taxon-authority>Konopleva, Lheknim, Sriwoon, Kondakov, Vikhrev &amp; Bolotov, 2023</tp:taxon-authority><xref ref-type="fig" rid="F2">Figs 2A, B</xref><xref ref-type="fig" rid="F5">, 5A</xref><xref ref-type="table" rid="T1">, Table 1</xref><tp:nomenclature-citation-list><tp:nomenclature-citation><tp:taxon-name>
                  <tp:taxon-name-part taxon-name-part-type="genus" reg="Songkhlanaia">Songkhlanaia</tp:taxon-name-part>
                  <tp:taxon-name-part taxon-name-part-type="species" reg="tamodienica">tamodienica</tp:taxon-name-part>
                </tp:taxon-name><comment><xref ref-type="bibr" rid="B38">Konopleva et al., 2023</xref>: 14, fig. 2c–h. Type Locality: “Southern Thailand: Klong Plug Pom, middle reach of Klong Tamod, Songkhla Lake Basin, Ban Kok Sai, Tambon Mae Kree, Tamod District, Phatthalung Province, <named-content xmlns:xlink="http://www.w3.org/1999/xlink" content-type="dwc:verbatimCoordinates" xlink:type="simple"><named-content content-type="geo-json" specific-use="{&#34;type&#34;:&#34;Point&#34;,&#34;coordinates&#34;:[100.091700,7.332400]}" id="NCID0E2HAG" xlink:type="simple">7.3324°N, 100.0917°E</named-content></named-content>”. <xref ref-type="bibr" rid="B8">Bolotov et al. 2023</xref>: 12.</comment></tp:nomenclature-citation></tp:nomenclature-citation-list></tp:nomenclature><tp:treatment-sec sec-type="material" id="SECID0EEIAG"><title>Material examined.</title><p>Thailand – <bold>Phatthalung Province</bold> • 7 shells; Tamot District, Mae Khari Subdistrict, Songkhla Lake Basin, Tamot Stream; <named-content xmlns:xlink="http://www.w3.org/1999/xlink" content-type="dwc:verbatimCoordinates" xlink:type="simple"><named-content content-type="geo-json" specific-use="{&#34;type&#34;:&#34;Point&#34;,&#34;coordinates&#34;:[100.087300,7.330200]}" id="NCID0EPIAG" xlink:type="simple">7.3302°N, 100.0873°E</named-content></named-content>; 17 May 2023; E. Jeratthitikul leg.; <named-content xmlns:xlink="http://www.w3.org/1999/xlink" content-type="dwc:institutional_code" xlink:title="Mahidol University Museum of Natural History, Department of Biology, Faculty of Science, Mahidol University, Bangkok, Thailand" xlink:href="http://grbio.org/institution/mahidol-university" xlink:type="simple">MUMNH</named-content>-UNI2956 to 2960, UNI2971 to 2972.</p></tp:treatment-sec><tp:treatment-sec sec-type="diagnosis" id="SECID0EZIAG"><title>Diagnosis.</title><p>Shell medium, rectangular, thin, rather compressed. Anteriorly constricted, dorsal margin straight, slightly elevated posteriorly. Posterior slope with two prominent folds. Umbo tiny, slightly elevated. Shell surface with fine irregular growth lines, roughened on posterior slope. Right valve with one smooth tubercular or triangular pseudocardinal tooth, left valve with somewhat lingula-shaped tooth. V-shaped furrow on posterior end of hinge structure weak, not prominent. Anterior adductor muscle scar shallow, somewhat drop-like, contiguous with anterior protractor muscle scar. Umbo cavity shallow.</p></tp:treatment-sec><tp:treatment-sec sec-type="Differential diagnosis" id="SECID0E5IAG"><title>Differential diagnosis.</title><p>This species can be distinguished from the other two congeners by its much smaller (about half size) and thin shell, rectangular shape, and rather compressed lateral profile. It can also be distinguished by 39 fixed nucleotide substitutions in the <abbrev xmlns:xlink="http://www.w3.org/1999/xlink" xlink:title="mitochondrial cytochrome c oxidase subunit I" id="ABBRID0EEJAG" xlink:type="simple">COI</abbrev> gene fragment (Table <xref ref-type="table" rid="T3">3</xref>).</p><table-wrap id="T3" position="float" orientation="portrait"><label>Table 3.</label><caption><p>Fixed nucleotide differences of <abbrev xmlns:xlink="http://www.w3.org/1999/xlink" xlink:title="mitochondrial cytochrome c oxidase subunit I" id="ABBRID0EVJAG" xlink:type="simple">COI</abbrev> sequences among <italic><tp:taxon-name><tp:taxon-name-part taxon-name-part-type="genus" reg="Songkhlanaia">Songkhlanaia</tp:taxon-name-part></tp:taxon-name></italic> species useful for species diagnosis. Nucleotide position based on the sequence alignment in this study.</p></caption><table id="TID0E2OBI" rules="all"><tbody><tr><th rowspan="1" colspan="1">Taxon</th><th rowspan="1" colspan="1">Fixed nucleotide differences</th></tr><tr><td rowspan="1" colspan="1">1. <italic><tp:taxon-name><tp:taxon-name-part taxon-name-part-type="genus" reg="Songkhlanaia">S.</tp:taxon-name-part><tp:taxon-name-part taxon-name-part-type="species" reg="tamodienica">tamodienica</tp:taxon-name-part></tp:taxon-name></italic></td><td rowspan="1" colspan="1">39G, 48A, 57A, 72A, 90C, 93G, 97T, 99G, 112C, 123G, 126C, 132A, 147A, 159C, 174G, 204C, 243A, 244T, 246G, 249C, 267G, 279C, 288A, 289T, 312A, 318C, 345T, 348A, 366C, 408T, 414G, 453A, 462G, 480A, 483A, 498T, 510A, 558A, 654T</td></tr><tr><td rowspan="1" colspan="1">2. <italic><tp:taxon-name><tp:taxon-name-part taxon-name-part-type="genus" reg="Songkhlanaia">S.</tp:taxon-name-part><tp:taxon-name-part taxon-name-part-type="species" reg="moreleti">moreleti</tp:taxon-name-part></tp:taxon-name></italic></td><td rowspan="1" colspan="1">63A, 69A, 84A, 195C, 225G, 264A, 342C, 345A, 429C, 486C, 555A, 561G, 618T, 627T</td></tr><tr><td rowspan="1" colspan="1">3. <italic><tp:taxon-name><tp:taxon-name-part taxon-name-part-type="genus" reg="Songkhlanaia">S.</tp:taxon-name-part><tp:taxon-name-part taxon-name-part-type="species" reg="songkhramensis">songkhramensis</tp:taxon-name-part></tp:taxon-name></italic> sp. nov.</td><td rowspan="1" colspan="1">12C, 42C, 214G, 282A, 345G, 531T, 546T, 559C, 580C, 597C, 603C, 657A</td></tr></tbody></table></table-wrap></tp:treatment-sec><tp:treatment-sec sec-type="distribution" id="SECID0ECMAG"><title>Distribution.</title><p>So far, known only from the type locality in Songkhla Lake Basin, southern Thailand (Fig. <xref ref-type="fig" rid="F3">3</xref>).</p></tp:treatment-sec><tp:treatment-sec sec-type="comments" id="SECID0EMMAG"><title>Comments.</title><p><italic><tp:taxon-name><tp:taxon-name-part taxon-name-part-type="genus" reg="Songkhlanaia">Songkhlanaia</tp:taxon-name-part><tp:taxon-name-part taxon-name-part-type="species" reg="tamodienica">tamodienica</tp:taxon-name-part></tp:taxon-name></italic> was described based on a single specimen. The holotype has a relatively small (shell length 44.2 mm), thin, lighter colored shell with shallow adductor muscle scar, and slightly elevated posterior wing (<xref ref-type="bibr" rid="B38">Konopleva et al. 2023</xref>: fig. 2c–h). This specimen appeared to be small and young individual. Recently, we revisited the type locality and collected seven more specimens; two of these shells are larger in size and probably from fully grown specimens. They exhibit a thickened and inflated shell, rounded posterior end, dark periostracum, deep adductor muscle scar, and less pronounced posterior wing (Fig. <xref ref-type="fig" rid="F2">2A</xref>). The largest specimen measured is 67.3 mm in shell length. In addition, the outer shell surface is sculpted by irregular growth lines, which are pronounced on the posterior slope and border of the shell (Fig. <xref ref-type="fig" rid="F2">2A</xref>). This feature is present in younger specimens but is less prominent (Fig. <xref ref-type="fig" rid="F2">2B</xref>).</p><fig id="F2" position="float" orientation="portrait"><object-id xmlns:xlink="http://www.w3.org/1999/xlink" content-type="doi" xlink:type="simple">10.3897/zookeys.1224.140549.figure2</object-id><object-id xmlns:xlink="http://www.w3.org/1999/xlink" content-type="arpha" xlink:type="simple">F1F18E87-9251-5A97-880F-BA690BB832AF</object-id><label>Figure 2.</label><caption><p>Shells of <italic><tp:taxon-name><tp:taxon-name-part taxon-name-part-type="genus" reg="Songkhlanaia">Songkhlanaia</tp:taxon-name-part></tp:taxon-name></italic> species <bold>A, B</bold> topotype of <italic><tp:taxon-name><tp:taxon-name-part taxon-name-part-type="genus" reg="Songkhlanaia">S.</tp:taxon-name-part><tp:taxon-name-part taxon-name-part-type="species" reg="tamodienica">tamodienica</tp:taxon-name-part></tp:taxon-name></italic> from Tamot Stream, Songkhla Lake Basin, Thailand <bold>A</bold> adult specimen <named-content xmlns:xlink="http://www.w3.org/1999/xlink" content-type="dwc:institutional_code" xlink:title="Mahidol University Museum of Natural History, Department of Biology, Faculty of Science, Mahidol University, Bangkok, Thailand" xlink:href="http://grbio.org/institution/mahidol-university" xlink:type="simple">MUMNH</named-content>-UNI2956 and <bold>B</bold> young specimen <named-content xmlns:xlink="http://www.w3.org/1999/xlink" content-type="dwc:institutional_code" xlink:title="Mahidol University Museum of Natural History, Department of Biology, Faculty of Science, Mahidol University, Bangkok, Thailand" xlink:href="http://grbio.org/institution/mahidol-university" xlink:type="simple">MUMNH</named-content>-UNI2971 <bold>C–F</bold><italic><tp:taxon-name><tp:taxon-name-part taxon-name-part-type="genus" reg="Songkhlanaia">S.</tp:taxon-name-part><tp:taxon-name-part taxon-name-part-type="species" reg="moreleti">moreleti</tp:taxon-name-part></tp:taxon-name></italic><bold>C</bold> syntype <named-content xmlns:xlink="http://www.w3.org/1999/xlink" content-type="dwc:institutional_code" xlink:title="Muséum national ďHistoire naturelle, Paris" xlink:href="http://grbio.org/institution/museum-national-dhistoire-naturelle-2" xlink:type="simple">MNHN</named-content>-IM-2000–34623 from Mekong Basin, Cambodia, with original labels <bold>D</bold> syntype of <italic><tp:taxon-name><tp:taxon-name-part taxon-name-part-type="genus" reg="Pseudodon">Pseudodon</tp:taxon-name-part><tp:taxon-name-part taxon-name-part-type="species" reg="thomsoni">thomsoni</tp:taxon-name-part></tp:taxon-name></italic> Morlet, 1884, <named-content xmlns:xlink="http://www.w3.org/1999/xlink" content-type="dwc:institutional_code" xlink:title="Muséum national ďHistoire naturelle, Paris" xlink:href="http://grbio.org/institution/museum-national-dhistoire-naturelle-2" xlink:type="simple">MNHN</named-content>-IM-2000-1800 from Mekong Basin, Cambodia, with original labels <bold>E</bold> adult specimen <named-content xmlns:xlink="http://www.w3.org/1999/xlink" content-type="dwc:institutional_code" xlink:title="Mahidol University Museum of Natural History, Department of Biology, Faculty of Science, Mahidol University, Bangkok, Thailand" xlink:href="http://grbio.org/institution/mahidol-university" xlink:type="simple">MUMNH</named-content>-UNI0301, and <bold>F</bold> young specimen <named-content xmlns:xlink="http://www.w3.org/1999/xlink" content-type="dwc:institutional_code" xlink:title="Mahidol University Museum of Natural History, Department of Biology, Faculty of Science, Mahidol University, Bangkok, Thailand" xlink:href="http://grbio.org/institution/mahidol-university" xlink:type="simple">MUMNH</named-content>-UNI3428 from Phrom Hot Stream, Tonle Sap Basin, Thailand. Photographs <bold>C, D</bold> M. Caballer (2019, <named-content xmlns:xlink="http://www.w3.org/1999/xlink" content-type="dwc:institutional_code" xlink:title="Muséum national ďHistoire naturelle, Paris" xlink:href="http://grbio.org/institution/museum-national-dhistoire-naturelle-2" xlink:type="simple">MNHN</named-content> Project: RECOLNAT No. ANR-11-INBS-0004).</p></caption><graphic xmlns:xlink="http://www.w3.org/1999/xlink" xlink:href="zookeys-1224-187_article-140549__-g002.jpg" position="float" orientation="portrait" xlink:type="simple" id="oo_1236494.jpg"><uri content-type="original_file" xlink:type="simple">https://binary.pensoft.net/fig/1236494</uri></graphic></fig><fig id="F3" position="float" orientation="portrait"><object-id xmlns:xlink="http://www.w3.org/1999/xlink" content-type="doi" xlink:type="simple">10.3897/zookeys.1224.140549.figure3</object-id><object-id xmlns:xlink="http://www.w3.org/1999/xlink" content-type="arpha" xlink:type="simple">9FB1EAE6-70E0-5743-A8B9-695BC823D18E</object-id><label>Figure 3.</label><caption><p><bold>A, B</bold> map showing the geographical distribution of all known <italic><tp:taxon-name><tp:taxon-name-part taxon-name-part-type="genus" reg="Songkhlanaia">Songkhlanaia</tp:taxon-name-part></tp:taxon-name></italic> species (circles) and their type locality (stars). Map was generated using QGIS v. 3.36.0 with the outline of major river basins from the Freshwater Ecoregions of the World (<xref ref-type="bibr" rid="B1">Abell et al. 2008</xref>), river and lake topology from the HydroSHEDS database (<ext-link xmlns:xlink="http://www.w3.org/1999/xlink" xlink:href="https://www.hydrosheds.org" ext-link-type="uri" xlink:type="simple">https://www.hydrosheds.org</ext-link>), and the map raster data from the NASA EARTHDATA (<ext-link xmlns:xlink="http://www.w3.org/1999/xlink" xlink:href="https://www.earthdata.nasa.gov/" ext-link-type="uri" xlink:type="simple">https://www.earthdata.nasa.gov/</ext-link>).</p></caption><graphic xmlns:xlink="http://www.w3.org/1999/xlink" xlink:href="zookeys-1224-187_article-140549__-g003.jpg" position="float" orientation="portrait" xlink:type="simple" id="oo_1236495.jpg"><uri content-type="original_file" xlink:type="simple">https://binary.pensoft.net/fig/1236495</uri></graphic></fig></tp:treatment-sec><tp:treatment-sec><!--Section generated to contain objects referenced in tp:taxon-treatment.--><fig id="F5" position="float" orientation="portrait"><object-id xmlns:xlink="http://www.w3.org/1999/xlink" content-type="doi" xlink:type="simple">10.3897/zookeys.1224.140549.figure5</object-id><object-id xmlns:xlink="http://www.w3.org/1999/xlink" content-type="arpha" xlink:type="simple">BD90B181-BD54-59D0-BE70-C845835CE20E</object-id><label>Figure 5.</label><caption><p>Pseudocardinal teeth, left valve on the left-hand side, and right valve on the right-hand side <bold>A</bold><italic><tp:taxon-name><tp:taxon-name-part taxon-name-part-type="genus" reg="Songkhlanaia">S.</tp:taxon-name-part><tp:taxon-name-part taxon-name-part-type="species" reg="tamodienica">tamodienica</tp:taxon-name-part></tp:taxon-name></italic>, topotype <named-content xmlns:xlink="http://www.w3.org/1999/xlink" content-type="dwc:institutional_code" xlink:title="Mahidol University Museum of Natural History, Department of Biology, Faculty of Science, Mahidol University, Bangkok, Thailand" xlink:href="http://grbio.org/institution/mahidol-university" xlink:type="simple">MUMNH</named-content>-UNI2956 from Tamot Stream, Songkhla Lake Basin, Thailand <bold>B</bold><italic><tp:taxon-name><tp:taxon-name-part taxon-name-part-type="genus" reg="Songkhlanaia">S.</tp:taxon-name-part><tp:taxon-name-part taxon-name-part-type="species" reg="moreleti">moreleti</tp:taxon-name-part></tp:taxon-name></italic>, specimen <named-content xmlns:xlink="http://www.w3.org/1999/xlink" content-type="dwc:institutional_code" xlink:title="Mahidol University Museum of Natural History, Department of Biology, Faculty of Science, Mahidol University, Bangkok, Thailand" xlink:href="http://grbio.org/institution/mahidol-university" xlink:type="simple">MUMNH</named-content>-UNI0301 from Phrom Hot Stream, Tonle Sap Basin, Thailand <bold>C</bold><italic><tp:taxon-name><tp:taxon-name-part taxon-name-part-type="genus" reg="Songkhlanaia">S.</tp:taxon-name-part><tp:taxon-name-part taxon-name-part-type="species" reg="songkhramensis">songkhramensis</tp:taxon-name-part></tp:taxon-name></italic> sp. nov., holotype <named-content xmlns:xlink="http://www.w3.org/1999/xlink" content-type="dwc:institutional_code" xlink:title="Mahidol University Museum of Natural History, Department of Biology, Faculty of Science, Mahidol University, Bangkok, Thailand" xlink:href="http://grbio.org/institution/mahidol-university" xlink:type="simple">MUMNH</named-content>-UNI3024 from Prahang River, Songkhram Basin, Thailand. Scale bars: 10 mm.</p></caption><graphic xmlns:xlink="http://www.w3.org/1999/xlink" xlink:href="zookeys-1224-187_article-140549__-g005.jpg" position="float" orientation="portrait" xlink:type="simple" id="oo_1236497.jpg"><uri content-type="original_file" xlink:type="simple">https://binary.pensoft.net/fig/1236497</uri></graphic></fig><table-wrap id="T1" position="float" orientation="portrait"><label>Table 1.</label><caption><p>Comparison of conchological characteristics among <italic><tp:taxon-name><tp:taxon-name-part taxon-name-part-type="genus" reg="Songkhlanaia">Songkhlanaia</tp:taxon-name-part></tp:taxon-name></italic> species.</p></caption><table id="TID0EC5AI" rules="all"><tbody><tr><th rowspan="1" colspan="1">Conchological feature</th><th rowspan="1" colspan="1"><italic><tp:taxon-name><tp:taxon-name-part taxon-name-part-type="genus" reg="Songkhlanaia">S.</tp:taxon-name-part><tp:taxon-name-part taxon-name-part-type="species" reg="tamodienica">tamodienica</tp:taxon-name-part></tp:taxon-name></italic> (<italic>n</italic> = 7)</th><th rowspan="1" colspan="1"><italic><tp:taxon-name><tp:taxon-name-part taxon-name-part-type="genus" reg="Songkhlanaia">S.</tp:taxon-name-part><tp:taxon-name-part taxon-name-part-type="species" reg="moreleti">moreleti</tp:taxon-name-part></tp:taxon-name></italic> (<italic>n</italic> = 3)</th><th rowspan="1" colspan="1"><italic><tp:taxon-name><tp:taxon-name-part taxon-name-part-type="genus" reg="Songkhlanaia">S.</tp:taxon-name-part><tp:taxon-name-part taxon-name-part-type="species" reg="songkhramensis">songkhramensis</tp:taxon-name-part></tp:taxon-name></italic> sp. nov. (<italic>n</italic> = 4; types)</th></tr><tr><td rowspan="1" colspan="1">Shell length (mm)</td><td rowspan="1" colspan="1">50.8–67.6</td><td rowspan="1" colspan="1">95.4–121.7</td><td rowspan="1" colspan="1">104.7–120.5</td></tr><tr><td rowspan="1" colspan="1">Shell height (mm)</td><td rowspan="1" colspan="1">32.9–43.7</td><td rowspan="1" colspan="1">62.0–78.7</td><td rowspan="1" colspan="1">73.8–78.5</td></tr><tr><td rowspan="1" colspan="1">Shell width (mm)</td><td rowspan="1" colspan="1">16.5–28.1</td><td rowspan="1" colspan="1">39.3–48.2</td><td rowspan="1" colspan="1">46.2–55.3</td></tr><tr><td rowspan="1" colspan="1">Shell shape</td><td rowspan="1" colspan="1">rectangular</td><td rowspan="1" colspan="1">subrhomboidal to ovate</td><td rowspan="1" colspan="1">subrhomboidal to ovate</td></tr><tr><td rowspan="1" colspan="1">Shell inflatedness</td><td rowspan="1" colspan="1">rather compressed</td><td rowspan="1" colspan="1">rather inflated</td><td rowspan="1" colspan="1">rather inflated</td></tr><tr><td rowspan="1" colspan="1">Shell thickness</td><td rowspan="1" colspan="1">not thick</td><td rowspan="1" colspan="1">moderate thick</td><td rowspan="1" colspan="1">thick</td></tr><tr><td rowspan="1" colspan="1">Shell color (adult specimens)</td><td rowspan="1" colspan="1">rusty brown to dark brown</td><td rowspan="1" colspan="1">dark brown to black</td><td rowspan="1" colspan="1">dark brown to black</td></tr><tr><td rowspan="1" colspan="1">Shell surface</td><td rowspan="1" colspan="1">fine growth lines, moderately roughened on the posterior slope</td><td rowspan="1" colspan="1">with irregular growth lines, roughened on the posterior slope and border of the shell</td><td rowspan="1" colspan="1">with irregular growth lines, roughened on the posterior slope and border of the shell</td></tr><tr><td rowspan="1" colspan="1">Folds on posterior slope</td><td rowspan="1" colspan="1">two fine folds</td><td rowspan="1" colspan="1">one or two faint folds</td><td rowspan="1" colspan="1">one or two faint folds</td></tr><tr><td rowspan="1" colspan="1">Umbo shape</td><td rowspan="1" colspan="1">tiny, slightly elevated</td><td rowspan="1" colspan="1">rounded, moderately elevated</td><td rowspan="1" colspan="1">rounded, wide, moderately elevated</td></tr><tr><td rowspan="1" colspan="1">Dorsal margin</td><td rowspan="1" colspan="1">straight, anterior low, posterior end high</td><td rowspan="1" colspan="1">slightly curved, anterior low, posterior end high</td><td rowspan="1" colspan="1">curved to slightly curved, anterior low, posterior end high</td></tr><tr><td rowspan="1" colspan="1">Ventral margin</td><td rowspan="1" colspan="1">slightly curved to almost straight</td><td rowspan="1" colspan="1">slightly curved to straight</td><td rowspan="1" colspan="1">slightly curved to straight</td></tr><tr><td rowspan="1" colspan="1">Right valve pseudocardinal tooth</td><td rowspan="1" colspan="1">tubercular to hill-like</td><td rowspan="1" colspan="1">tubercular or knob-like</td><td rowspan="1" colspan="1">triangular or high tubercular</td></tr><tr><td rowspan="1" colspan="1">Left valve pseudocardinal tooth</td><td rowspan="1" colspan="1">hill-like or lingula-shaped subcompressed</td><td rowspan="1" colspan="1">hill-like or triangulate, subcompressed</td><td rowspan="1" colspan="1">well-developed, rectangular, rather broad and high</td></tr><tr><td rowspan="1" colspan="1">V-shaped furrow on posterior end of the hinge structure</td><td rowspan="1" colspan="1">weak, not prominent</td><td rowspan="1" colspan="1">wide</td><td rowspan="1" colspan="1">wide</td></tr><tr><td rowspan="1" colspan="1">Anterior adductor muscle scar</td><td rowspan="1" colspan="1">shallow, somewhat droplet-like, contiguous with anterior protractor muscle scar</td><td rowspan="1" colspan="1">impressed, ovate, separated from anterior protractor muscle scar</td><td rowspan="1" colspan="1">impressed, somewhat drop-like, separated from anterior protractor muscle scar</td></tr><tr><td rowspan="1" colspan="1">Posterior adductor muscle scar</td><td rowspan="1" colspan="1">somewhat rounded, shallow to very shallow</td><td rowspan="1" colspan="1">drop-like to ovate, shallow</td><td rowspan="1" colspan="1">drop-like to ovate, shallow</td></tr><tr><td rowspan="1" colspan="1">Umbo cavity</td><td rowspan="1" colspan="1">shallow</td><td rowspan="1" colspan="1">moderate deep</td><td rowspan="1" colspan="1">deep, wide</td></tr></tbody></table></table-wrap></tp:treatment-sec><ref-list><ref id="B38"><mixed-citation xmlns:xlink="http://www.w3.org/1999/xlink" xlink:type="simple"><person-group><name name-style="western"><surname>Konopleva</surname><given-names>ES</given-names></name><name name-style="western"><surname>Lheknim</surname><given-names>V</given-names></name><name name-style="western"><surname>Sriwoon</surname><given-names>R</given-names></name><name name-style="western"><surname>Kondakov</surname><given-names>AV</given-names></name><name name-style="western"><surname>Tomilova</surname><given-names>AA</given-names></name><name name-style="western"><surname>Gofarov</surname><given-names>MY</given-names></name><name name-style="western"><surname>Vikhrev</surname><given-names>IV</given-names></name><name name-style="western"><surname>Bolotov</surname><given-names>IN</given-names></name></person-group> (<year>2023</year>) Diversity and phylogenetics of freshwater mussels (<tp:taxon-name><tp:taxon-name-part taxon-name-part-type="family">Unionidae</tp:taxon-name-part></tp:taxon-name>) from southern Thailand with the description of one new genus and five new species-group taxa. Diversity 15: 10. <ext-link xlink:href="10.3390/d15010010" ext-link-type="doi" xlink:type="simple">https://doi.org/10.3390/d15010010</ext-link></mixed-citation></ref><ref id="B8"><mixed-citation xmlns:xlink="http://www.w3.org/1999/xlink" xlink:type="simple"><person-group><name name-style="western"><surname>Bolotov</surname><given-names>IN</given-names></name><name name-style="western"><surname>Konopleva</surname><given-names>ES</given-names></name><name name-style="western"><surname>Vikhrev</surname><given-names>IV</given-names></name><name name-style="western"><surname>Gofarov</surname><given-names>MY</given-names></name><name name-style="western"><surname>Kondakov</surname><given-names>AV</given-names></name><name name-style="western"><surname>Lyubas</surname><given-names>AA</given-names></name><name name-style="western"><surname>Soboleva</surname><given-names>AA</given-names></name><name name-style="western"><surname>Chan</surname><given-names>N</given-names></name><name name-style="western"><surname>Lunn</surname><given-names>Z</given-names></name><name name-style="western"><surname>Win</surname><given-names>T</given-names></name><name name-style="western"><surname>Inkhavilay</surname><given-names>K</given-names></name></person-group> (<year>2023</year>) Integrative taxonomic reappraisal and evolutionary biogeography of the most diverse freshwater mussel clade from Southeast Asia (<tp:taxon-name><tp:taxon-name-part taxon-name-part-type="tribe">Pseudodontini</tp:taxon-name-part></tp:taxon-name>). Water 15: 3117. <ext-link xlink:href="10.3390/w15173117" ext-link-type="doi" xlink:type="simple">https://doi.org/10.3390/w15173117</ext-link></mixed-citation></ref><ref id="B1"><mixed-citation xmlns:xlink="http://www.w3.org/1999/xlink" xlink:type="simple"><person-group><name name-style="western"><surname>Abell</surname><given-names>R</given-names></name><name name-style="western"><surname>Thieme</surname><given-names>ML</given-names></name><name name-style="western"><surname>Revenga</surname><given-names>C</given-names></name><name name-style="western"><surname>Bryer</surname><given-names>M</given-names></name><name name-style="western"><surname>Kottelat</surname><given-names>M</given-names></name><name name-style="western"><surname>Bogutskaya</surname><given-names>N</given-names></name><name name-style="western"><surname>Coad</surname><given-names>B</given-names></name><name name-style="western"><surname>Mandrak</surname><given-names>N</given-names></name><name name-style="western"><surname>Balderas</surname><given-names>SC</given-names></name><name name-style="western"><surname>Bussing</surname><given-names>W</given-names></name><name name-style="western"><surname>Stiassny</surname><given-names>MLJ</given-names></name><name name-style="western"><surname>Skelton</surname><given-names>P</given-names></name><name name-style="western"><surname>Allen</surname><given-names>GR</given-names></name><name name-style="western"><surname>Unmack</surname><given-names>P</given-names></name><name name-style="western"><surname>Naseka</surname><given-names>A</given-names></name><name name-style="western"><surname>Ng</surname><given-names>R</given-names></name><name name-style="western"><surname>Sindorf</surname><given-names>N</given-names></name><name name-style="western"><surname>Robertson</surname><given-names>J</given-names></name><name name-style="western"><surname>Armijo</surname><given-names>E</given-names></name><name name-style="western"><surname>Higgins</surname><given-names>JV</given-names></name><name name-style="western"><surname>Heibel</surname><given-names>TJ</given-names></name><name name-style="western"><surname>Wikramanayake</surname><given-names>E</given-names></name><name name-style="western"><surname>Olson</surname><given-names>D</given-names></name><name name-style="western"><surname>López</surname><given-names>HL</given-names></name><name name-style="western"><surname>Reis</surname><given-names>RE</given-names></name><name name-style="western"><surname>Lundberg</surname><given-names>JG</given-names></name><name name-style="western"><surname>Sabaj Pérez</surname><given-names>MH</given-names></name><name name-style="western"><surname>Petry</surname><given-names>P</given-names></name></person-group> (<year>2008</year>) <article-title>Freshwater ecoregions of the World: A new map of biogeographic units for freshwater biodiversity conservation.</article-title><source>BioScience</source><volume>58</volume>: <fpage>403</fpage>–<lpage>414</lpage>. <ext-link xlink:href="10.1641/B580507" ext-link-type="doi" xlink:type="simple">https://doi.org/10.1641/B580507</ext-link></mixed-citation></ref></ref-list></tp:taxon-treatment>
