# Supplementary material for: ﻿An integrative approach to a revision of the freshwater mussel genus Songkhlanaia (Bivalvia, Unionidae), with the description of a new species
Source: Zookeys. 2025 Jan 28;1224:187–209. doi: 10.3897/zookeys.1224.140549 (PMC11795186; doi:10.3897/zookeys.1224.140549)
Supplement: XML Treatment for Songkhlanaia moreleti [file zookeys.1224.140549-treatment3.xml]

<!DOCTYPE tp:taxon-treatment
  PUBLIC "-//TaxonX//DTD Taxonomic Treatment Publishing DTD v0 20100105//EN" "tax-treatment-NSO.dtd">
<tp:taxon-treatment xmlns:tp="http://www.plazi.org/taxpub"><tp:treatment-meta><kwd-group><label>Taxon classification</label><kwd>
                <named-content content-type="kingdom">Animalia</named-content>
              </kwd><kwd>
                <named-content content-type="order">Unionoida</named-content>
              </kwd><kwd>
                <named-content content-type="family">Unionidae</named-content>
              </kwd></kwd-group><mixed-citation publication-type="journal"><person-group><name><surname>Jeratthitikul</surname><given-names>Ekgachai</given-names></name><name><surname>Sutcharit</surname><given-names>Chirasak</given-names></name><name><surname>Prasankok</surname><given-names>Pongpun</given-names></name></person-group><article-title>﻿An integrative approach to a revision of the freshwater mussel genus <italic><tp:taxon-name><tp:taxon-name-part taxon-name-part-type="genus" reg="Songkhlanaia">Songkhlanaia</tp:taxon-name-part></tp:taxon-name></italic> (<tp:taxon-name><tp:taxon-name-part taxon-name-part-type="class">Bivalvia</tp:taxon-name-part></tp:taxon-name>, <tp:taxon-name><tp:taxon-name-part taxon-name-part-type="family">Unionidae</tp:taxon-name-part></tp:taxon-name>), with the description of a new species</article-title><source>Zookeys</source><day>28</day><month>01</month><year>2025</year><volume>1224</volume><fpage>187</fpage><lpage>209</lpage><pub-id pub-id-type="doi">10.3897/zookeys.1224.140549</pub-id></mixed-citation></tp:treatment-meta><tp:nomenclature><label>﻿</label><tp:taxon-name>
              <object-id xmlns:xlink="http://www.w3.org/1999/xlink" content-type="arpha" xlink:type="simple">9BDBEDA9-8C97-5EA7-9368-1649DEF9E8B2</object-id>
              <tp:taxon-name-part taxon-name-part-type="genus" reg="Songkhlanaia">Songkhlanaia</tp:taxon-name-part>
              <tp:taxon-name-part taxon-name-part-type="species" reg="moreleti">moreleti</tp:taxon-name-part>
            </tp:taxon-name><tp:taxon-authority>(Crosse &amp; Fischer, 1876)</tp:taxon-authority><tp:taxon-status xmlns:xlink="http://www.w3.org/1999/xlink" xlink:type="simple">comb. nov.</tp:taxon-status><xref ref-type="fig" rid="F2">Figs 2C–F</xref><xref ref-type="fig" rid="F5">, 5B</xref><xref ref-type="table" rid="T1">, Table 1</xref><tp:nomenclature-citation-list><tp:nomenclature-citation><tp:taxon-name>
                  <tp:taxon-name-part taxon-name-part-type="genus" reg="Monocondylea">Monocondylea</tp:taxon-name-part>
                </tp:taxon-name><comment>[sic] <italic>tumida</italic> Deshayes &amp; Jullien, 1876: 117–120, pl. 5, figs 1–3 [in part; non <tp:taxon-name><tp:taxon-name-part taxon-name-part-type="genus" reg="Monocondylus">Monocondylus</tp:taxon-name-part><tp:taxon-name-part taxon-name-part-type="species" reg="tumidus">tumidus</tp:taxon-name-part></tp:taxon-name> Morelet, 1866].</comment></tp:nomenclature-citation><tp:nomenclature-citation><tp:taxon-name>
                  <tp:taxon-name-part taxon-name-part-type="genus" reg="Pseudodon">Pseudodon</tp:taxon-name-part>
                  <tp:taxon-name-part taxon-name-part-type="species" reg="moreleti">moreleti</tp:taxon-name-part>
                </tp:taxon-name><comment>Crosse &amp; Fischer, 1876: 330. Type Locality: “les marécages qui avoisinent les rives du Mékong; dans un lac, à Préai-Bac, arroyo de Peam-Chelang; ďeau de la province de Compong-Soai” [= Peam Chileang and Kampong Svay, Cambodia]. <xref ref-type="bibr" rid="B15">Fischer 1891</xref>: 221. <xref ref-type="bibr" rid="B16">Fischer and Dautzenberg 1904</xref>: 436. <xref ref-type="bibr" rid="B12">Dautzenberg and Fischer 1905</xref>: 452, 453.</comment></tp:nomenclature-citation><tp:nomenclature-citation><tp:taxon-name><tp:taxon-name-part taxon-name-part-type="genus" reg="Pseudodon">Pseudodon</tp:taxon-name-part> (<tp:taxon-name-part taxon-name-part-type="subgenus" reg="Pseudodon">Pseudodon</tp:taxon-name-part>) <tp:taxon-name-part taxon-name-part-type="species" reg="moreleti">moreleti</tp:taxon-name-part></tp:taxon-name><comment>—<xref ref-type="bibr" rid="B58">Simpson 1900</xref>: 838. <xref ref-type="bibr" rid="B59">Simpson 1914</xref>: 1094, 1095. <xref ref-type="bibr" rid="B24">Haas 1924</xref>: 137, 138. <xref ref-type="bibr" rid="B25">Haas 1969</xref>: 130.</comment></tp:nomenclature-citation><tp:nomenclature-citation><tp:taxon-name>
                  <tp:taxon-name-part taxon-name-part-type="genus" reg="Sundadontina">Sundadontina</tp:taxon-name-part>
                  <tp:taxon-name-part taxon-name-part-type="species" reg="moreleti">moreleti</tp:taxon-name-part>
                </tp:taxon-name><comment>—<xref ref-type="bibr" rid="B6">Bolotov et al. 2020</xref>: 10, fig. 4e. <xref ref-type="bibr" rid="B20">Graf and Cummings 2021</xref>: 22. <xref ref-type="bibr" rid="B8">Bolotov et al. 2023</xref>: 13.</comment></tp:nomenclature-citation><tp:nomenclature-citation><tp:taxon-name>
                  <tp:taxon-name-part taxon-name-part-type="genus" reg="Pseudodon">Pseudodon</tp:taxon-name-part>
                  <tp:taxon-name-part taxon-name-part-type="species" reg="thomsoni">thomsoni</tp:taxon-name-part>
                </tp:taxon-name><comment>Morlet, 1884: 401, 402, pl. 13, figs 2, 2a. Type Locality: “Cambodge” [= Cambodia]. <xref ref-type="bibr" rid="B47">Morlet 1889</xref>: 166. <xref ref-type="bibr" rid="B15">Fischer 1891</xref>: 221. <xref ref-type="bibr" rid="B17">Fischer-Piette 1950</xref>: 154. <xref ref-type="bibr" rid="B63">Zieritz et al. 2018</xref>: supplementary material 1. <xref ref-type="bibr" rid="B8">Bolotov et al. 2023</xref>: 11. Syn. nov.</comment></tp:nomenclature-citation><tp:nomenclature-citation><tp:taxon-name>
                  <tp:taxon-name-part taxon-name-part-type="genus" reg="Margaritana">Margaritana</tp:taxon-name-part>
                  <tp:taxon-name-part taxon-name-part-type="species" reg="thomsoni">thomsoni</tp:taxon-name-part>
                </tp:taxon-name><comment>—<xref ref-type="bibr" rid="B51">Paetel 1890</xref>: 174.</comment></tp:nomenclature-citation><tp:nomenclature-citation><tp:taxon-name><tp:taxon-name-part taxon-name-part-type="genus" reg="Pseudodon">Pseudodon</tp:taxon-name-part> (<tp:taxon-name-part taxon-name-part-type="subgenus" reg="Pseudodon">Pseudodon</tp:taxon-name-part>) <tp:taxon-name-part taxon-name-part-type="species" reg="thomsoni">thomsoni</tp:taxon-name-part></tp:taxon-name><comment>—<xref ref-type="bibr" rid="B58">Simpson 1900</xref>: 838. <xref ref-type="bibr" rid="B59">Simpson 1914</xref>: 1092, 1093.</comment></tp:nomenclature-citation><tp:nomenclature-citation><tp:taxon-name><tp:taxon-name-part taxon-name-part-type="genus" reg="Pseudodon">Pseudodon</tp:taxon-name-part> (<tp:taxon-name-part taxon-name-part-type="subgenus" reg="Bineurus">Bineurus</tp:taxon-name-part>) <tp:taxon-name-part taxon-name-part-type="species" reg="thomsoni">thomsoni</tp:taxon-name-part></tp:taxon-name><comment>—<xref ref-type="bibr" rid="B23">Haas 1920</xref>: 336–337. <xref ref-type="bibr" rid="B24">Haas 1924</xref>: 144. <xref ref-type="bibr" rid="B19">Graf and Cummings 2007</xref>: 311.</comment></tp:nomenclature-citation><tp:nomenclature-citation><tp:taxon-name>
                  <tp:taxon-name-part taxon-name-part-type="genus" reg="Pseudodon"/>
                  <tp:taxon-name-part taxon-name-part-type="species" reg="thomsoni"/>
                </tp:taxon-name><comment>?<tp:taxon-name><tp:taxon-name-part taxon-name-part-type="genus" reg="Pseudodon">Pseudodon</tp:taxon-name-part><tp:taxon-name-part taxon-name-part-type="species" reg="thomsoni">thomsoni</tp:taxon-name-part></tp:taxon-name>—<xref ref-type="bibr" rid="B37">Konopleva et al. 2021</xref>: 11, fig. 3h. </comment></tp:nomenclature-citation></tp:nomenclature-citation-list></tp:nomenclature><tp:treatment-sec sec-type="type material" id="SECID0EQ1AG"><title>Type material.</title><p><bold><italic>Syntypes</italic></bold><named-content xmlns:xlink="http://www.w3.org/1999/xlink" content-type="dwc:institutional_code" xlink:title="Muséum national ďHistoire naturelle, Paris" xlink:href="http://grbio.org/institution/museum-national-dhistoire-naturelle-2" xlink:type="simple">MNHN</named-content>-IM-2000–34623 (2 shells). <bold><italic>Syntype</italic></bold><named-content xmlns:xlink="http://www.w3.org/1999/xlink" content-type="dwc:institutional_code" xlink:title="Muséum national ďHistoire naturelle, Paris" xlink:href="http://grbio.org/institution/museum-national-dhistoire-naturelle-2" xlink:type="simple">MNHN</named-content>-IM-2000-1800 (1 shell) of <italic><tp:taxon-name><tp:taxon-name-part taxon-name-part-type="genus" reg="Pseudodon">Pseudodon</tp:taxon-name-part><tp:taxon-name-part taxon-name-part-type="species" reg="thomsoni">thomsoni</tp:taxon-name-part></tp:taxon-name></italic> Morlet, 1884, (inadvertently stated as holotype by Fischer-Piette, 1950).</p></tp:treatment-sec><tp:treatment-sec sec-type="material" id="SECID0ET2AG"><title>Other material examined.</title><p>Thailand – <bold>Sa Kaeo Province</bold> • 1 shell; Aranyaprathet District, Aranyaprathet Subdistrict, Tonle Sap Basin, Phrom Hot Stream; <named-content xmlns:xlink="http://www.w3.org/1999/xlink" content-type="dwc:verbatimCoordinates" xlink:type="simple"><named-content content-type="geo-json" specific-use="{&#34;type&#34;:&#34;Point&#34;,&#34;coordinates&#34;:[102.521000,13.669400]}" id="NCID0E52AG" xlink:type="simple">13.6694°N, 102.5210°E</named-content></named-content>; 31 Jan. 2015; E. Jeratthitikul leg.; <named-content xmlns:xlink="http://www.w3.org/1999/xlink" content-type="dwc:institutional_code" xlink:title="Mahidol University Museum of Natural History, Department of Biology, Faculty of Science, Mahidol University, Bangkok, Thailand" xlink:href="http://grbio.org/institution/mahidol-university" xlink:type="simple">MUMNH</named-content>-UNI0544 • 1 shell; Aranyaprathet District, Aranyaprathet Subdistrict, Tonle Sap Basin, Phrom Hot Stream; <named-content xmlns:xlink="http://www.w3.org/1999/xlink" content-type="dwc:verbatimCoordinates" xlink:type="simple"><named-content content-type="geo-json" specific-use="{&#34;type&#34;:&#34;Point&#34;,&#34;coordinates&#34;:[102.516600,13.671800]}" id="NCID0EL3AG" xlink:type="simple">13.6718°N, 102.5166°E</named-content></named-content>; <named-content xmlns:xlink="http://www.w3.org/1999/xlink" content-type="dwc:institutional_code" xlink:title="Mahidol University Museum of Natural History, Department of Biology, Faculty of Science, Mahidol University, Bangkok, Thailand" xlink:href="http://grbio.org/institution/mahidol-university" xlink:type="simple">MUMNH</named-content>-UNI3428 • 2 shells; Watthana Nakhon District, Phak Kha Subdistrict, Tonle Sap Basin, Phrom Hot Stream; <named-content xmlns:xlink="http://www.w3.org/1999/xlink" content-type="dwc:verbatimCoordinates" xlink:type="simple"><named-content content-type="geo-json" specific-use="{&#34;type&#34;:&#34;Point&#34;,&#34;coordinates&#34;:[102.427100,13.749000]}" id="NCID0EY3AG" xlink:type="simple">13.7490°N, 102.4271°E</named-content></named-content>; 5 May 2015; P. Prasankok leg.; <named-content xmlns:xlink="http://www.w3.org/1999/xlink" content-type="dwc:institutional_code" xlink:title="Mahidol University Museum of Natural History, Department of Biology, Faculty of Science, Mahidol University, Bangkok, Thailand" xlink:href="http://grbio.org/institution/mahidol-university" xlink:type="simple">MUMNH</named-content>-UNI0300 to 0301.</p></tp:treatment-sec><tp:treatment-sec sec-type="diagnosis" id="SECID0EC4AG"><title>Diagnosis.</title><p>Shell large, subrhomboidal to ovate, moderately thickened, rather inflated. Anteriorly constricted, dorsal slightly curved, slightly elevated posteriorly. Posterior slope with one or two faint folds. Umbo rounded, moderately elevated. Shell surface with irregular growth lines, roughened on posterior slope and border of shell. Right valve with one smooth tubercular pseudocardinal tooth, left valve with hill-like or triangulate pseudocardinal tooth, subcompressed. V-shaped furrow on posterior end of hinge structure prominent, wide. Anterior adductor muscle scar impressed, ovate, separated from anterior protractor muscle scar. Umbo cavity moderately deep.</p></tp:treatment-sec><tp:treatment-sec sec-type="Differential diagnosis" id="SECID0EH4AG"><title>Differential diagnosis.</title><p>This species is much larger and more inflated than the type species. Irregular growth lines on the shell surface are rougher, especially on the posterior slope and along the shell border. This species is also distinct from congenerics due to 14 fixed nucleotide substitutions in the <abbrev xmlns:xlink="http://www.w3.org/1999/xlink" xlink:title="mitochondrial cytochrome c oxidase subunit I" id="ABBRID0EN4AG" xlink:type="simple">COI</abbrev> gene fragment (Table <xref ref-type="table" rid="T2">2</xref>).</p></tp:treatment-sec><tp:treatment-sec sec-type="distribution" id="SECID0EV4AG"><title>Distribution.</title><p>Tonle Sap Basin in Thailand and Cambodia (<xref ref-type="bibr" rid="B11">Crosse and Fischer 1876</xref>; <xref ref-type="bibr" rid="B13">Deshayes and Jullien 1876</xref>; this study), and the Lower Mekong Basin in Cambodia (<xref ref-type="bibr" rid="B46">Morlet 1884</xref>) (Fig. <xref ref-type="fig" rid="F3">3</xref>).</p></tp:treatment-sec><tp:treatment-sec sec-type="comments" id="SECID0EL5AG"><title>Comments.</title><p>Originally, <italic><tp:taxon-name><tp:taxon-name-part taxon-name-part-type="genus" reg="Songkhlanaia">Songkhlanaia</tp:taxon-name-part><tp:taxon-name-part taxon-name-part-type="species" reg="moreleti">moreleti</tp:taxon-name-part></tp:taxon-name></italic> was described based on a partially misidentified specimen from Cambodia as <italic><tp:taxon-name><tp:taxon-name-part taxon-name-part-type="genus" reg="Monocondylus">Monocondylus</tp:taxon-name-part><tp:taxon-name-part taxon-name-part-type="species" reg="tumidus">tumidus</tp:taxon-name-part></tp:taxon-name></italic> Morelet, 1866 by <xref ref-type="bibr" rid="B13">Deshayes and Jullien (1876)</xref>. <xref ref-type="bibr" rid="B11">Crosse and Fischer (1876)</xref> reexamined the specimens and provided it with a new name, <italic><tp:taxon-name><tp:taxon-name-part taxon-name-part-type="genus" reg="Pseudodon">Pseudodon</tp:taxon-name-part><tp:taxon-name-part taxon-name-part-type="species" reg="moreleti">moreleti</tp:taxon-name-part></tp:taxon-name></italic>. This nominal species had been recognized as valid by subsequent studies for more than a hundred years (e.g., <xref ref-type="bibr" rid="B15">Fischer 1891</xref>; <xref ref-type="bibr" rid="B16">Fischer and Dautzenberg 1904</xref>; <xref ref-type="bibr" rid="B12">Dautzenberg and Fischer 1905</xref>; <xref ref-type="bibr" rid="B58">Simpson 1900</xref>, <xref ref-type="bibr" rid="B59">1914</xref>; <xref ref-type="bibr" rid="B24">Haas 1924</xref>, <xref ref-type="bibr" rid="B25">1969</xref>). Later, <xref ref-type="bibr" rid="B9">Brandt (1974</xref>: 271) and <xref ref-type="bibr" rid="B19">Graf and Cummings (2007</xref>: 311) listed this taxon as a junior synonym of either species or subspecies of ‘<italic><tp:taxon-name><tp:taxon-name-part taxon-name-part-type="genus" reg="Monocondylus"/><tp:taxon-name-part taxon-name-part-type="species" reg="tumidus">tumidus</tp:taxon-name-part></tp:taxon-name></italic> Morelet, 1866’. Recently, <xref ref-type="bibr" rid="B6">Bolotov et al. (2020)</xref> raised this species as valid and placed it in their new genus, <italic><tp:taxon-name><tp:taxon-name-part taxon-name-part-type="genus" reg="Sundadontina">Sundadontina</tp:taxon-name-part></tp:taxon-name></italic>. However, this resurrection and generic placement seemed provisionally based on conchological characters alone. Fortunately, specimens collected from Sa Kaeo Province in Thailand (Fig. <xref ref-type="fig" rid="F2">2E</xref>), the location of the headwaters of the Tonle Sap Basin and the type locality for this species, have been found to match well with the syntypes (Fig. <xref ref-type="fig" rid="F2">2C</xref>). Furthermore, these specimens cluster within the phylogenetic position of the <italic><tp:taxon-name><tp:taxon-name-part taxon-name-part-type="genus" reg="Songkhlanaia">Songkhlanaia</tp:taxon-name-part></tp:taxon-name></italic> (Fig. <xref ref-type="fig" rid="F1">1</xref>). Therefore, we propose transferring this species to the more appropriate genus <italic><tp:taxon-name><tp:taxon-name-part taxon-name-part-type="genus" reg="Songkhlanaia">Songkhlanaia</tp:taxon-name-part></tp:taxon-name></italic>.</p><p><italic><tp:taxon-name><tp:taxon-name-part taxon-name-part-type="genus" reg="Pseudodon">Pseudodon</tp:taxon-name-part><tp:taxon-name-part taxon-name-part-type="species" reg="thomsoni">thomsoni</tp:taxon-name-part></tp:taxon-name></italic> Morlet, 1884 was described based on specimens collected from Cambodia by Auguste Jean-Marie Pavie. Later, <xref ref-type="bibr" rid="B47">Morlet (1889</xref>: 166) detailed and specified the type locality as "Etang de Pnom-Penh (Cambodge)" [= pond in Phnom Penh, Cambodia]. It was recognized as a distinct species for more than a century, until it was recently treated as a junior synonym of <italic><tp:taxon-name><tp:taxon-name-part taxon-name-part-type="genus" reg="Thaiconcha">Thaiconcha</tp:taxon-name-part><tp:taxon-name-part taxon-name-part-type="species" reg="callifera">callifera</tp:taxon-name-part></tp:taxon-name></italic> (von Martens, 1860) by some authors (<xref ref-type="bibr" rid="B6">Bolotov et al. 2020</xref>: 10; <xref ref-type="bibr" rid="B20">Graf and Cummings 2021</xref>: 22). The following year, it was resurrected as a valid species by <xref ref-type="bibr" rid="B37">Konopleva et al. (2021)</xref> and again by <xref ref-type="bibr" rid="B8">Bolotov et al. (2023)</xref>. However, the syntype of <italic><tp:taxon-name><tp:taxon-name-part taxon-name-part-type="genus" reg="Pseudodon">Pseudodon</tp:taxon-name-part><tp:taxon-name-part taxon-name-part-type="species" reg="thomsoni">thomsoni</tp:taxon-name-part></tp:taxon-name></italic> Morlet, 1884 is relatively small (Fig. <xref ref-type="fig" rid="F2">2D</xref>; shell length 53 mm), and its shell characteristics generally resemble those of young specimens of <italic><tp:taxon-name><tp:taxon-name-part taxon-name-part-type="genus" reg="Songkhlanaia">S.</tp:taxon-name-part><tp:taxon-name-part taxon-name-part-type="species" reg="moreleti">moreleti</tp:taxon-name-part></tp:taxon-name></italic> (Fig. <xref ref-type="fig" rid="F2">2F</xref>), such as the long obovate shell that is constricted anteriorly, moderately elevated umbo, and a bean-shaped anterior protractor scar. Furthermore, the type locality in ‘Phnom Penh, Cambodia’ is in the lower Mekong Basin (Fig. <xref ref-type="fig" rid="F3">3</xref>), the same basin as the type locality of <italic><tp:taxon-name><tp:taxon-name-part taxon-name-part-type="genus" reg="Songkhlanaia">S.</tp:taxon-name-part><tp:taxon-name-part taxon-name-part-type="species" reg="moreleti">moreleti</tp:taxon-name-part></tp:taxon-name></italic>. Based on this conchological and biogeographic evidence, we thus synonymise this species with <italic><tp:taxon-name><tp:taxon-name-part taxon-name-part-type="genus" reg="Songkhlanaia">S.</tp:taxon-name-part><tp:taxon-name-part taxon-name-part-type="species" reg="moreleti">moreleti</tp:taxon-name-part></tp:taxon-name></italic>.</p><p>The molecular data examined in this study included individuals of <italic><tp:taxon-name><tp:taxon-name-part taxon-name-part-type="genus" reg="Songkhlanaia">S.</tp:taxon-name-part><tp:taxon-name-part taxon-name-part-type="species" reg="moreleti">moreleti</tp:taxon-name-part></tp:taxon-name></italic> solely collected from the headwater areas of the Tonle Sap Basin in Thailand. In fact, previous freshwater mollusk surveys of areas surrounding the Tonle Sap Lake in Cambodia by <xref ref-type="bibr" rid="B49">Ng et al. (2020)</xref> did not recover any specimens identified as <italic><tp:taxon-name><tp:taxon-name-part taxon-name-part-type="genus" reg="Songkhlanaia">S.</tp:taxon-name-part><tp:taxon-name-part taxon-name-part-type="species" reg="moreleti">moreleti</tp:taxon-name-part></tp:taxon-name></italic> from over 40 sampling localities. This possibly suggests a low abundance or local disappearance from the area. Further intensive surveys throughout the basin, including the headwater area and its tributaries, may encounter more specimens, which would be beneficial for assessing the genetic viability and conservation status of this species.</p></tp:treatment-sec><tp:treatment-sec><!--Section generated to contain objects referenced in tp:taxon-treatment.--><fig id="F2" position="float" orientation="portrait"><object-id xmlns:xlink="http://www.w3.org/1999/xlink" content-type="doi" xlink:type="simple">10.3897/zookeys.1224.140549.figure2</object-id><object-id xmlns:xlink="http://www.w3.org/1999/xlink" content-type="arpha" xlink:type="simple">F1F18E87-9251-5A97-880F-BA690BB832AF</object-id><label>Figure 2.</label><caption><p>Shells of <italic><tp:taxon-name><tp:taxon-name-part taxon-name-part-type="genus" reg="Songkhlanaia">Songkhlanaia</tp:taxon-name-part></tp:taxon-name></italic> species <bold>A, B</bold> topotype of <italic><tp:taxon-name><tp:taxon-name-part taxon-name-part-type="genus" reg="Songkhlanaia">S.</tp:taxon-name-part><tp:taxon-name-part taxon-name-part-type="species" reg="tamodienica">tamodienica</tp:taxon-name-part></tp:taxon-name></italic> from Tamot Stream, Songkhla Lake Basin, Thailand <bold>A</bold> adult specimen <named-content xmlns:xlink="http://www.w3.org/1999/xlink" content-type="dwc:institutional_code" xlink:title="Mahidol University Museum of Natural History, Department of Biology, Faculty of Science, Mahidol University, Bangkok, Thailand" xlink:href="http://grbio.org/institution/mahidol-university" xlink:type="simple">MUMNH</named-content>-UNI2956 and <bold>B</bold> young specimen <named-content xmlns:xlink="http://www.w3.org/1999/xlink" content-type="dwc:institutional_code" xlink:title="Mahidol University Museum of Natural History, Department of Biology, Faculty of Science, Mahidol University, Bangkok, Thailand" xlink:href="http://grbio.org/institution/mahidol-university" xlink:type="simple">MUMNH</named-content>-UNI2971 <bold>C–F</bold><italic><tp:taxon-name><tp:taxon-name-part taxon-name-part-type="genus" reg="Songkhlanaia">S.</tp:taxon-name-part><tp:taxon-name-part taxon-name-part-type="species" reg="moreleti">moreleti</tp:taxon-name-part></tp:taxon-name></italic><bold>C</bold> syntype <named-content xmlns:xlink="http://www.w3.org/1999/xlink" content-type="dwc:institutional_code" xlink:title="Muséum national ďHistoire naturelle, Paris" xlink:href="http://grbio.org/institution/museum-national-dhistoire-naturelle-2" xlink:type="simple">MNHN</named-content>-IM-2000–34623 from Mekong Basin, Cambodia, with original labels <bold>D</bold> syntype of <italic><tp:taxon-name><tp:taxon-name-part taxon-name-part-type="genus" reg="Pseudodon">Pseudodon</tp:taxon-name-part><tp:taxon-name-part taxon-name-part-type="species" reg="thomsoni">thomsoni</tp:taxon-name-part></tp:taxon-name></italic> Morlet, 1884, <named-content xmlns:xlink="http://www.w3.org/1999/xlink" content-type="dwc:institutional_code" xlink:title="Muséum national ďHistoire naturelle, Paris" xlink:href="http://grbio.org/institution/museum-national-dhistoire-naturelle-2" xlink:type="simple">MNHN</named-content>-IM-2000-1800 from Mekong Basin, Cambodia, with original labels <bold>E</bold> adult specimen <named-content xmlns:xlink="http://www.w3.org/1999/xlink" content-type="dwc:institutional_code" xlink:title="Mahidol University Museum of Natural History, Department of Biology, Faculty of Science, Mahidol University, Bangkok, Thailand" xlink:href="http://grbio.org/institution/mahidol-university" xlink:type="simple">MUMNH</named-content>-UNI0301, and <bold>F</bold> young specimen <named-content xmlns:xlink="http://www.w3.org/1999/xlink" content-type="dwc:institutional_code" xlink:title="Mahidol University Museum of Natural History, Department of Biology, Faculty of Science, Mahidol University, Bangkok, Thailand" xlink:href="http://grbio.org/institution/mahidol-university" xlink:type="simple">MUMNH</named-content>-UNI3428 from Phrom Hot Stream, Tonle Sap Basin, Thailand. Photographs <bold>C, D</bold> M. Caballer (2019, <named-content xmlns:xlink="http://www.w3.org/1999/xlink" content-type="dwc:institutional_code" xlink:title="Muséum national ďHistoire naturelle, Paris" xlink:href="http://grbio.org/institution/museum-national-dhistoire-naturelle-2" xlink:type="simple">MNHN</named-content> Project: RECOLNAT No. ANR-11-INBS-0004).</p></caption><graphic xmlns:xlink="http://www.w3.org/1999/xlink" xlink:href="zookeys-1224-187_article-140549__-g002.jpg" position="float" orientation="portrait" xlink:type="simple" id="oo_1236494.jpg"><uri content-type="original_file" xlink:type="simple">https://binary.pensoft.net/fig/1236494</uri></graphic></fig><fig id="F5" position="float" orientation="portrait"><object-id xmlns:xlink="http://www.w3.org/1999/xlink" content-type="doi" xlink:type="simple">10.3897/zookeys.1224.140549.figure5</object-id><object-id xmlns:xlink="http://www.w3.org/1999/xlink" content-type="arpha" xlink:type="simple">BD90B181-BD54-59D0-BE70-C845835CE20E</object-id><label>Figure 5.</label><caption><p>Pseudocardinal teeth, left valve on the left-hand side, and right valve on the right-hand side <bold>A</bold><italic><tp:taxon-name><tp:taxon-name-part taxon-name-part-type="genus" reg="Songkhlanaia">S.</tp:taxon-name-part><tp:taxon-name-part taxon-name-part-type="species" reg="tamodienica">tamodienica</tp:taxon-name-part></tp:taxon-name></italic>, topotype <named-content xmlns:xlink="http://www.w3.org/1999/xlink" content-type="dwc:institutional_code" xlink:title="Mahidol University Museum of Natural History, Department of Biology, Faculty of Science, Mahidol University, Bangkok, Thailand" xlink:href="http://grbio.org/institution/mahidol-university" xlink:type="simple">MUMNH</named-content>-UNI2956 from Tamot Stream, Songkhla Lake Basin, Thailand <bold>B</bold><italic><tp:taxon-name><tp:taxon-name-part taxon-name-part-type="genus" reg="Songkhlanaia">S.</tp:taxon-name-part><tp:taxon-name-part taxon-name-part-type="species" reg="moreleti">moreleti</tp:taxon-name-part></tp:taxon-name></italic>, specimen <named-content xmlns:xlink="http://www.w3.org/1999/xlink" content-type="dwc:institutional_code" xlink:title="Mahidol University Museum of Natural History, Department of Biology, Faculty of Science, Mahidol University, Bangkok, Thailand" xlink:href="http://grbio.org/institution/mahidol-university" xlink:type="simple">MUMNH</named-content>-UNI0301 from Phrom Hot Stream, Tonle Sap Basin, Thailand <bold>C</bold><italic><tp:taxon-name><tp:taxon-name-part taxon-name-part-type="genus" reg="Songkhlanaia">S.</tp:taxon-name-part><tp:taxon-name-part taxon-name-part-type="species" reg="songkhramensis">songkhramensis</tp:taxon-name-part></tp:taxon-name></italic> sp. nov., holotype <named-content xmlns:xlink="http://www.w3.org/1999/xlink" content-type="dwc:institutional_code" xlink:title="Mahidol University Museum of Natural History, Department of Biology, Faculty of Science, Mahidol University, Bangkok, Thailand" xlink:href="http://grbio.org/institution/mahidol-university" xlink:type="simple">MUMNH</named-content>-UNI3024 from Prahang River, Songkhram Basin, Thailand. Scale bars: 10 mm.</p></caption><graphic xmlns:xlink="http://www.w3.org/1999/xlink" xlink:href="zookeys-1224-187_article-140549__-g005.jpg" position="float" orientation="portrait" xlink:type="simple" id="oo_1236497.jpg"><uri content-type="original_file" xlink:type="simple">https://binary.pensoft.net/fig/1236497</uri></graphic></fig><table-wrap id="T1" position="float" orientation="portrait"><label>Table 1.</label><caption><p>Comparison of conchological characteristics among <italic><tp:taxon-name><tp:taxon-name-part taxon-name-part-type="genus" reg="Songkhlanaia">Songkhlanaia</tp:taxon-name-part></tp:taxon-name></italic> species.</p></caption><table id="TID0EC5AI" rules="all"><tbody><tr><th rowspan="1" colspan="1">Conchological feature</th><th rowspan="1" colspan="1"><italic><tp:taxon-name><tp:taxon-name-part taxon-name-part-type="genus" reg="Songkhlanaia">S.</tp:taxon-name-part><tp:taxon-name-part taxon-name-part-type="species" reg="tamodienica">tamodienica</tp:taxon-name-part></tp:taxon-name></italic> (<italic>n</italic> = 7)</th><th rowspan="1" colspan="1"><italic><tp:taxon-name><tp:taxon-name-part taxon-name-part-type="genus" reg="Songkhlanaia">S.</tp:taxon-name-part><tp:taxon-name-part taxon-name-part-type="species" reg="moreleti">moreleti</tp:taxon-name-part></tp:taxon-name></italic> (<italic>n</italic> = 3)</th><th rowspan="1" colspan="1"><italic><tp:taxon-name><tp:taxon-name-part taxon-name-part-type="genus" reg="Songkhlanaia">S.</tp:taxon-name-part><tp:taxon-name-part taxon-name-part-type="species" reg="songkhramensis">songkhramensis</tp:taxon-name-part></tp:taxon-name></italic> sp. nov. (<italic>n</italic> = 4; types)</th></tr><tr><td rowspan="1" colspan="1">Shell length (mm)</td><td rowspan="1" colspan="1">50.8–67.6</td><td rowspan="1" colspan="1">95.4–121.7</td><td rowspan="1" colspan="1">104.7–120.5</td></tr><tr><td rowspan="1" colspan="1">Shell height (mm)</td><td rowspan="1" colspan="1">32.9–43.7</td><td rowspan="1" colspan="1">62.0–78.7</td><td rowspan="1" colspan="1">73.8–78.5</td></tr><tr><td rowspan="1" colspan="1">Shell width (mm)</td><td rowspan="1" colspan="1">16.5–28.1</td><td rowspan="1" colspan="1">39.3–48.2</td><td rowspan="1" colspan="1">46.2–55.3</td></tr><tr><td rowspan="1" colspan="1">Shell shape</td><td rowspan="1" colspan="1">rectangular</td><td rowspan="1" colspan="1">subrhomboidal to ovate</td><td rowspan="1" colspan="1">subrhomboidal to ovate</td></tr><tr><td rowspan="1" colspan="1">Shell inflatedness</td><td rowspan="1" colspan="1">rather compressed</td><td rowspan="1" colspan="1">rather inflated</td><td rowspan="1" colspan="1">rather inflated</td></tr><tr><td rowspan="1" colspan="1">Shell thickness</td><td rowspan="1" colspan="1">not thick</td><td rowspan="1" colspan="1">moderate thick</td><td rowspan="1" colspan="1">thick</td></tr><tr><td rowspan="1" colspan="1">Shell color (adult specimens)</td><td rowspan="1" colspan="1">rusty brown to dark brown</td><td rowspan="1" colspan="1">dark brown to black</td><td rowspan="1" colspan="1">dark brown to black</td></tr><tr><td rowspan="1" colspan="1">Shell surface</td><td rowspan="1" colspan="1">fine growth lines, moderately roughened on the posterior slope</td><td rowspan="1" colspan="1">with irregular growth lines, roughened on the posterior slope and border of the shell</td><td rowspan="1" colspan="1">with irregular growth lines, roughened on the posterior slope and border of the shell</td></tr><tr><td rowspan="1" colspan="1">Folds on posterior slope</td><td rowspan="1" colspan="1">two fine folds</td><td rowspan="1" colspan="1">one or two faint folds</td><td rowspan="1" colspan="1">one or two faint folds</td></tr><tr><td rowspan="1" colspan="1">Umbo shape</td><td rowspan="1" colspan="1">tiny, slightly elevated</td><td rowspan="1" colspan="1">rounded, moderately elevated</td><td rowspan="1" colspan="1">rounded, wide, moderately elevated</td></tr><tr><td rowspan="1" colspan="1">Dorsal margin</td><td rowspan="1" colspan="1">straight, anterior low, posterior end high</td><td rowspan="1" colspan="1">slightly curved, anterior low, posterior end high</td><td rowspan="1" colspan="1">curved to slightly curved, anterior low, posterior end high</td></tr><tr><td rowspan="1" colspan="1">Ventral margin</td><td rowspan="1" colspan="1">slightly curved to almost straight</td><td rowspan="1" colspan="1">slightly curved to straight</td><td rowspan="1" colspan="1">slightly curved to straight</td></tr><tr><td rowspan="1" colspan="1">Right valve pseudocardinal tooth</td><td rowspan="1" colspan="1">tubercular to hill-like</td><td rowspan="1" colspan="1">tubercular or knob-like</td><td rowspan="1" colspan="1">triangular or high tubercular</td></tr><tr><td rowspan="1" colspan="1">Left valve pseudocardinal tooth</td><td rowspan="1" colspan="1">hill-like or lingula-shaped subcompressed</td><td rowspan="1" colspan="1">hill-like or triangulate, subcompressed</td><td rowspan="1" colspan="1">well-developed, rectangular, rather broad and high</td></tr><tr><td rowspan="1" colspan="1">V-shaped furrow on posterior end of the hinge structure</td><td rowspan="1" colspan="1">weak, not prominent</td><td rowspan="1" colspan="1">wide</td><td rowspan="1" colspan="1">wide</td></tr><tr><td rowspan="1" colspan="1">Anterior adductor muscle scar</td><td rowspan="1" colspan="1">shallow, somewhat droplet-like, contiguous with anterior protractor muscle scar</td><td rowspan="1" colspan="1">impressed, ovate, separated from anterior protractor muscle scar</td><td rowspan="1" colspan="1">impressed, somewhat drop-like, separated from anterior protractor muscle scar</td></tr><tr><td rowspan="1" colspan="1">Posterior adductor muscle scar</td><td rowspan="1" colspan="1">somewhat rounded, shallow to very shallow</td><td rowspan="1" colspan="1">drop-like to ovate, shallow</td><td rowspan="1" colspan="1">drop-like to ovate, shallow</td></tr><tr><td rowspan="1" colspan="1">Umbo cavity</td><td rowspan="1" colspan="1">shallow</td><td rowspan="1" colspan="1">moderate deep</td><td rowspan="1" colspan="1">deep, wide</td></tr></tbody></table></table-wrap><table-wrap id="T2" position="float" orientation="portrait"><label>Table 2.</label><caption><p>Mean genetic distances (uncorrected p-distance: %±SD) based on 660-bp <abbrev xmlns:xlink="http://www.w3.org/1999/xlink" xlink:title="mitochondrial cytochrome c oxidase subunit I" id="ABBRID0ENWAE" xlink:type="simple">COI</abbrev> fragment sequences among <italic><tp:taxon-name><tp:taxon-name-part taxon-name-part-type="genus" reg="Songkhlanaia">Songkhlanaia</tp:taxon-name-part></tp:taxon-name></italic> species (below diagonal), and within each species (in bold).</p></caption><table id="TID0E4KBI" rules="all"><tbody><tr><th rowspan="1" colspan="1">Taxon</th><th rowspan="1" colspan="1">1.</th><th rowspan="1" colspan="1">2.</th><th rowspan="1" colspan="1">3.</th></tr><tr><td rowspan="1" colspan="1">1. <italic><tp:taxon-name><tp:taxon-name-part taxon-name-part-type="genus" reg="Songkhlanaia">S.</tp:taxon-name-part><tp:taxon-name-part taxon-name-part-type="species" reg="tamodienica">tamodienica</tp:taxon-name-part></tp:taxon-name></italic></td><td rowspan="1" colspan="1">
                  <bold>0</bold>
                </td><td rowspan="1" colspan="1"/><td rowspan="1" colspan="1"/></tr><tr><td rowspan="1" colspan="1">2. <italic><tp:taxon-name><tp:taxon-name-part taxon-name-part-type="genus" reg="Songkhlanaia">S.</tp:taxon-name-part><tp:taxon-name-part taxon-name-part-type="species" reg="moreleti">moreleti</tp:taxon-name-part></tp:taxon-name></italic></td><td rowspan="1" colspan="1">8.26 ± 0.07</td><td rowspan="1" colspan="1">
                  <bold>0.23 ± 0.02</bold>
                </td><td rowspan="1" colspan="1"/></tr><tr><td rowspan="1" colspan="1">3. <italic><tp:taxon-name><tp:taxon-name-part taxon-name-part-type="genus" reg="Songkhlanaia">S.</tp:taxon-name-part><tp:taxon-name-part taxon-name-part-type="species" reg="songkhramensis">songkhramensis</tp:taxon-name-part></tp:taxon-name></italic> sp. nov.</td><td rowspan="1" colspan="1">8.04 ± 0.18</td><td rowspan="1" colspan="1">4.17 ± 0.23</td><td rowspan="1" colspan="1">
                  <bold>0.34 ± 0.02</bold>
                </td></tr></tbody></table></table-wrap><fig id="F3" position="float" orientation="portrait"><object-id xmlns:xlink="http://www.w3.org/1999/xlink" content-type="doi" xlink:type="simple">10.3897/zookeys.1224.140549.figure3</object-id><object-id xmlns:xlink="http://www.w3.org/1999/xlink" content-type="arpha" xlink:type="simple">9FB1EAE6-70E0-5743-A8B9-695BC823D18E</object-id><label>Figure 3.</label><caption><p><bold>A, B</bold> map showing the geographical distribution of all known <italic><tp:taxon-name><tp:taxon-name-part taxon-name-part-type="genus" reg="Songkhlanaia">Songkhlanaia</tp:taxon-name-part></tp:taxon-name></italic> species (circles) and their type locality (stars). Map was generated using QGIS v. 3.36.0 with the outline of major river basins from the Freshwater Ecoregions of the World (<xref ref-type="bibr" rid="B1">Abell et al. 2008</xref>), river and lake topology from the HydroSHEDS database (<ext-link xmlns:xlink="http://www.w3.org/1999/xlink" xlink:href="https://www.hydrosheds.org" ext-link-type="uri" xlink:type="simple">https://www.hydrosheds.org</ext-link>), and the map raster data from the NASA EARTHDATA (<ext-link xmlns:xlink="http://www.w3.org/1999/xlink" xlink:href="https://www.earthdata.nasa.gov/" ext-link-type="uri" xlink:type="simple">https://www.earthdata.nasa.gov/</ext-link>).</p></caption><graphic xmlns:xlink="http://www.w3.org/1999/xlink" xlink:href="zookeys-1224-187_article-140549__-g003.jpg" position="float" orientation="portrait" xlink:type="simple" id="oo_1236495.jpg"><uri content-type="original_file" xlink:type="simple">https://binary.pensoft.net/fig/1236495</uri></graphic></fig><fig id="F1" position="float" orientation="portrait"><object-id xmlns:xlink="http://www.w3.org/1999/xlink" content-type="doi" xlink:type="simple">10.3897/zookeys.1224.140549.figure1</object-id><object-id xmlns:xlink="http://www.w3.org/1999/xlink" content-type="arpha" xlink:type="simple">6B22F566-06D8-5408-A3D1-DC96E2B02BCA</object-id><label>Figure 1.</label><caption><p>Maximum likelihood (<abbrev xmlns:xlink="http://www.w3.org/1999/xlink" xlink:title="Maximum Likelihood" id="ABBRID0EVIAE" xlink:type="simple">ML</abbrev>) phylogenetic tree of freshwater mussels within the subfamily <tp:taxon-name><tp:taxon-name-part taxon-name-part-type="subfamily">Gonideinae</tp:taxon-name-part></tp:taxon-name> based on a combined DNA sequence dataset of <abbrev xmlns:xlink="http://www.w3.org/1999/xlink" xlink:title="mitochondrial cytochrome c oxidase subunit I" id="ABBRID0E5IAE" xlink:type="simple">COI</abbrev>, <abbrev xmlns:xlink="http://www.w3.org/1999/xlink" xlink:title="mitochondrial large ribosomal subunit rRNA" id="ABBRID0ECJAE" xlink:type="simple">16S rRNA</abbrev>, and <abbrev xmlns:xlink="http://www.w3.org/1999/xlink" xlink:title="nuclear 28S large ribosomal subunit rRNA" id="ABBRID0EGJAE" xlink:type="simple">28S rRNA</abbrev> genes (1,959 bp). Branch support values are indicated on nodes as bootstrap percentages from <abbrev xmlns:xlink="http://www.w3.org/1999/xlink" xlink:title="Maximum Likelihood" id="ABBRID0EKJAE" xlink:type="simple">ML</abbrev> analysis and Bayesian posterior probabilities from <abbrev xmlns:xlink="http://www.w3.org/1999/xlink" xlink:title="Bayesian Inference" id="ABBRID0EOJAE" xlink:type="simple">BI</abbrev> analysis, and shown as <abbrev xmlns:xlink="http://www.w3.org/1999/xlink" xlink:title="Maximum Likelihood" id="ABBRID0ESJAE" xlink:type="simple">ML</abbrev>/<abbrev xmlns:xlink="http://www.w3.org/1999/xlink" xlink:title="Bayesian Inference" id="ABBRID0EWJAE" xlink:type="simple">BI</abbrev>. The scale bar represents the estimated evolutionary distance between taxa. The clade of the genus <italic><tp:taxon-name><tp:taxon-name-part taxon-name-part-type="genus" reg="Songkhlanaia">Songkhlanaia</tp:taxon-name-part></tp:taxon-name></italic> is highlighted in blue, and type specimens are indicated by an asterisk (*). Type species of <tp:taxon-name><tp:taxon-name-part taxon-name-part-type="tribe">Pseudodontini</tp:taxon-name-part></tp:taxon-name> genera are marked with two asterisks (**).</p></caption><graphic xmlns:xlink="http://www.w3.org/1999/xlink" xlink:href="zookeys-1224-187_article-140549__-g001.jpg" position="float" orientation="portrait" xlink:type="simple" id="oo_1236493.jpg"><uri content-type="original_file" xlink:type="simple">https://binary.pensoft.net/fig/1236493</uri></graphic></fig></tp:treatment-sec><ref-list><ref id="B15"><mixed-citation xmlns:xlink="http://www.w3.org/1999/xlink" xlink:type="simple"><person-group><name name-style="western"><surname>Fischer</surname><given-names>P</given-names></name></person-group> (<year>1891</year>) <article-title>Catalogue et distribution géographique des mollusques terrestres, fluviatiles &amp; marins d’une partie de l’Indo-chine (Siam, Laos, Cambodge, Cochinchine, Annam, Tonkin).</article-title><source>Bulletin de la Société d’Histoire Naturelle d’Autun</source><volume>4</volume>: <fpage>87</fpage>–<lpage>276</lpage>. <ext-link xlink:href="10.5962/bhl.title.14809" ext-link-type="doi" xlink:type="simple">https://doi.org/10.5962/bhl.title.14809</ext-link></mixed-citation></ref><ref id="B16"><mixed-citation xmlns:xlink="http://www.w3.org/1999/xlink" xlink:type="simple"><person-group><name name-style="western"><surname>Fischer</surname><given-names>H</given-names></name><name name-style="western"><surname>Dautzenberg</surname><given-names>P</given-names></name></person-group> (<year>1904</year>) <article-title>Catalogue des mollusques terrestres et fluviatiles de l’Indo-Chine orientale cites jusqu’à ce jour.</article-title><source>Mission Pavie, Etudes diverses</source><volume>3</volume>: <fpage>390</fpage>–<lpage>442</lpage>.</mixed-citation></ref><ref id="B12"><mixed-citation xmlns:xlink="http://www.w3.org/1999/xlink" xlink:type="simple"><person-group><name name-style="western"><surname>Dautzenberg</surname><given-names>P</given-names></name><name name-style="western"><surname>Fischer</surname><given-names>H</given-names></name></person-group> (<year>1905</year>) <article-title>Liste des mollusques récoltés par M.H. Mansuy en Indo-chine et au Yunnan et description d’especes nouvelles.</article-title><source>Journal de Conchyliologie</source><volume>53</volume>: <fpage>343</fpage>–<lpage>471</lpage>.</mixed-citation></ref><ref id="B58"><mixed-citation xmlns:xlink="http://www.w3.org/1999/xlink" xlink:type="simple"><person-group><name name-style="western"><surname>Simpson</surname><given-names>CT</given-names></name></person-group> (<year>1900</year>) <article-title>Synopsis of the naiades, or pearly fresh-water mussels.</article-title><source>Proceedings of the United States National Museum</source><volume>22</volume>: <fpage>501</fpage>–<lpage>1044</lpage>. <ext-link xlink:href="10.5479/si.00963801.22-1205.501" ext-link-type="doi" xlink:type="simple">https://doi.org/10.5479/si.00963801.22-1205.501</ext-link></mixed-citation></ref><ref id="B59"><mixed-citation xmlns:xlink="http://www.w3.org/1999/xlink" xlink:type="simple"><person-group><name name-style="western"><surname>Simpson</surname><given-names>CT</given-names></name></person-group> (<year>1914</year>) <source>A descriptive catalogue of the naiades, or pearly fresh-water mussels. Parts I–III.</source><publisher-name>Bryant Walker</publisher-name>, <publisher-loc>Detroit, Michigan</publisher-loc>, <size units="page">1540 pp</size>. <ext-link xlink:href="10.5962/bhl.title.10910" ext-link-type="doi" xlink:type="simple">https://doi.org/10.5962/bhl.title.10910</ext-link></mixed-citation></ref><ref id="B24"><mixed-citation xmlns:xlink="http://www.w3.org/1999/xlink" xlink:type="simple"><person-group><name name-style="western"><surname>Haas</surname><given-names>F</given-names></name></person-group> (<year>1924</year>) <article-title>Beiträge zu einer Monographie der asiatischen Unioniden.</article-title><source>Abhandlungen der Senckenbergischen Naturforschenden Gesellschaft</source><volume>38</volume>: <fpage>129</fpage>–<lpage>203</lpage>.</mixed-citation></ref><ref id="B25"><mixed-citation xmlns:xlink="http://www.w3.org/1999/xlink" xlink:type="simple"><person-group><name name-style="western"><surname>Haas</surname><given-names>F</given-names></name></person-group> (<year>1969</year>) <article-title>Superfamilia <tp:taxon-name><tp:taxon-name-part taxon-name-part-type="superfamily">Unionacea</tp:taxon-name-part></tp:taxon-name>.</article-title> In: <person-group><name name-style="western"><surname>Martens</surname><given-names>R</given-names></name><name name-style="western"><surname>Hennig</surname><given-names>W</given-names></name></person-group> (<role>Eds</role>) <issue-title>Das Tierrich, Lieferung Vol 88.</issue-title><source>Walter de Gruyter, Berlin</source>, <fpage>1</fpage>–<lpage>663</lpage>.</mixed-citation></ref><ref id="B6"><mixed-citation xmlns:xlink="http://www.w3.org/1999/xlink" xlink:type="simple"><person-group><name name-style="western"><surname>Bolotov</surname><given-names>IN</given-names></name><name name-style="western"><surname>Konopleva</surname><given-names>ES</given-names></name><name name-style="western"><surname>Vikhrev</surname><given-names>IV</given-names></name><name name-style="western"><surname>Gofarov</surname><given-names>MY</given-names></name><name name-style="western"><surname>Lopes-Lima</surname><given-names>M</given-names></name><name name-style="western"><surname>Bogan</surname><given-names>AE</given-names></name><name name-style="western"><surname>Lunn</surname><given-names>Z</given-names></name><name name-style="western"><surname>Chan</surname><given-names>N</given-names></name><name name-style="western"><surname>Win</surname><given-names>T</given-names></name><name name-style="western"><surname>Aksenova</surname><given-names>OV</given-names></name><name name-style="western"><surname>Tomilova</surname><given-names>AA</given-names></name><name name-style="western"><surname>Tanmuangpak</surname><given-names>K</given-names></name><name name-style="western"><surname>Tumpeesuwan</surname><given-names>S</given-names></name><name name-style="western"><surname>Kondakov</surname><given-names>AV</given-names></name></person-group> (<year>2020</year>) New freshwater mussel taxa discoveries clarify biogeographic division of Southeast Asia. Scientific Reports 10: 6616. <ext-link xlink:href="10.1038/s41598-020-63612-5" ext-link-type="doi" xlink:type="simple">https://doi.org/10.1038/s41598-020-63612-5</ext-link></mixed-citation></ref><ref id="B20"><mixed-citation xmlns:xlink="http://www.w3.org/1999/xlink" xlink:type="simple"><person-group><name name-style="western"><surname>Graf</surname><given-names>DL</given-names></name><name name-style="western"><surname>Cummings</surname><given-names>KS</given-names></name></person-group> (<year>2021</year>) A ‘big data’ approach to global freshwater mussel diversity (<tp:taxon-name><tp:taxon-name-part taxon-name-part-type="class">Bivalvia</tp:taxon-name-part></tp:taxon-name>: <tp:taxon-name><tp:taxon-name-part taxon-name-part-type="order">Unionoida</tp:taxon-name-part></tp:taxon-name>), with an updated checklist of genera and species. Journal of Molluscan Studies 87: eyaa034. <ext-link xlink:href="10.1093/mollus/eyaa034" ext-link-type="doi" xlink:type="simple">https://doi.org/10.1093/mollus/eyaa034</ext-link></mixed-citation></ref><ref id="B8"><mixed-citation xmlns:xlink="http://www.w3.org/1999/xlink" xlink:type="simple"><person-group><name name-style="western"><surname>Bolotov</surname><given-names>IN</given-names></name><name name-style="western"><surname>Konopleva</surname><given-names>ES</given-names></name><name name-style="western"><surname>Vikhrev</surname><given-names>IV</given-names></name><name name-style="western"><surname>Gofarov</surname><given-names>MY</given-names></name><name name-style="western"><surname>Kondakov</surname><given-names>AV</given-names></name><name name-style="western"><surname>Lyubas</surname><given-names>AA</given-names></name><name name-style="western"><surname>Soboleva</surname><given-names>AA</given-names></name><name name-style="western"><surname>Chan</surname><given-names>N</given-names></name><name name-style="western"><surname>Lunn</surname><given-names>Z</given-names></name><name name-style="western"><surname>Win</surname><given-names>T</given-names></name><name name-style="western"><surname>Inkhavilay</surname><given-names>K</given-names></name></person-group> (<year>2023</year>) Integrative taxonomic reappraisal and evolutionary biogeography of the most diverse freshwater mussel clade from Southeast Asia (<tp:taxon-name><tp:taxon-name-part taxon-name-part-type="tribe">Pseudodontini</tp:taxon-name-part></tp:taxon-name>). Water 15: 3117. <ext-link xlink:href="10.3390/w15173117" ext-link-type="doi" xlink:type="simple">https://doi.org/10.3390/w15173117</ext-link></mixed-citation></ref><ref id="B47"><mixed-citation xmlns:xlink="http://www.w3.org/1999/xlink" xlink:type="simple"><person-group><name name-style="western"><surname>Morlet</surname><given-names>L</given-names></name></person-group> (<year>1889</year>) <article-title>Catalogue des coquilles recueillies, par M. Pavie, dans le Cambodge et le Royaume de Siam, et description ďespèces nouvelles.</article-title><source>Journal de Conchyliologie</source><volume>37</volume>: <fpage>121</fpage>–<lpage>199</lpage>.</mixed-citation></ref><ref id="B17"><mixed-citation xmlns:xlink="http://www.w3.org/1999/xlink" xlink:type="simple"><person-group><name name-style="western"><surname>Fischer-Piette</surname><given-names>E</given-names></name></person-group> (<year>1950</year>) <article-title>Liste des types décrits dans le Journal de Conchyliologie et conservés dans la collection de ce journal (avec planches) (suite).</article-title><source>Journal de Conchyliologie</source><volume>90</volume>: <fpage>149</fpage>–<lpage>180</lpage>.</mixed-citation></ref><ref id="B63"><mixed-citation xmlns:xlink="http://www.w3.org/1999/xlink" xlink:type="simple"><person-group><name name-style="western"><surname>Zieritz</surname><given-names>A</given-names></name><name name-style="western"><surname>Bogan</surname><given-names>AE</given-names></name><name name-style="western"><surname>Froufe</surname><given-names>E</given-names></name><name name-style="western"><surname>Klishko</surname><given-names>O</given-names></name><name name-style="western"><surname>Kondo</surname><given-names>T</given-names></name><name name-style="western"><surname>Kovitvadhi</surname><given-names>U</given-names></name><name name-style="western"><surname>Kovitvadhi</surname><given-names>S</given-names></name><name name-style="western"><surname>Lee</surname><given-names>JH</given-names></name><name name-style="western"><surname>Lopes-Lima</surname><given-names>M</given-names></name><name name-style="western"><surname>Pfeiffer</surname><given-names>JM</given-names></name><name name-style="western"><surname>Sousa</surname><given-names>R</given-names></name><name name-style="western"><surname>Van Do</surname><given-names>T</given-names></name><name name-style="western"><surname>Vikhrev</surname><given-names>I</given-names></name><name name-style="western"><surname>Zanatta</surname><given-names>DT</given-names></name></person-group> (<year>2018</year>) <article-title>Diversity, biogeography and conservation of freshwater mussels (<tp:taxon-name><tp:taxon-name-part taxon-name-part-type="class">Bivalvia</tp:taxon-name-part></tp:taxon-name>: <tp:taxon-name><tp:taxon-name-part taxon-name-part-type="order">Unionida</tp:taxon-name-part></tp:taxon-name>) in East and Southeast Asia.</article-title><source>Hydrobiologia</source><volume>810</volume>: <fpage>29</fpage>–<lpage>44</lpage>. <ext-link xlink:href="10.1007/s10750-017-3104-8" ext-link-type="doi" xlink:type="simple">https://doi.org/10.1007/s10750-017-3104-8</ext-link></mixed-citation></ref><ref id="B51"><mixed-citation xmlns:xlink="http://www.w3.org/1999/xlink" xlink:type="simple"><person-group><name name-style="western"><surname>Paetel</surname><given-names>F</given-names></name></person-group> (<year>1890</year>) Catalog der Conchylien-Sammlung. Vol. 3, 256 pp.</mixed-citation></ref><ref id="B23"><mixed-citation xmlns:xlink="http://www.w3.org/1999/xlink" xlink:type="simple"><person-group><name name-style="western"><surname>Haas</surname><given-names>F</given-names></name></person-group> (<year>1920</year>) Die Unioniden. In: Küster HC (Ed) Systematisches Conchylien-Cabinet von Martini und Chemnitz 9. pt. 2, h. 53. 305–344, pls. 369–373. <ext-link xlink:href="10.5962/bhl.title.120018" ext-link-type="doi" xlink:type="simple">https://doi.org/10.5962/bhl.title.120018</ext-link></mixed-citation></ref><ref id="B19"><mixed-citation xmlns:xlink="http://www.w3.org/1999/xlink" xlink:type="simple"><person-group><name name-style="western"><surname>Graf</surname><given-names>DL</given-names></name><name name-style="western"><surname>Cummings</surname><given-names>KS</given-names></name></person-group> (<year>2007</year>) <article-title>Review of the systematics and global diversity of freshwater mussel species (<tp:taxon-name><tp:taxon-name-part taxon-name-part-type="class">Bivalvia</tp:taxon-name-part></tp:taxon-name>: <tp:taxon-name><tp:taxon-name-part taxon-name-part-type="order">Unionoida</tp:taxon-name-part></tp:taxon-name>).</article-title><source>Journal of Molluscan Studies</source><volume>73</volume>: <fpage>291</fpage>–<lpage>314</lpage>. <ext-link xlink:href="10.1093/mollus/eym029" ext-link-type="doi" xlink:type="simple">https://doi.org/10.1093/mollus/eym029</ext-link></mixed-citation></ref><ref id="B37"><mixed-citation xmlns:xlink="http://www.w3.org/1999/xlink" xlink:type="simple"><person-group><name name-style="western"><surname>Konopleva</surname><given-names>ES</given-names></name><name name-style="western"><surname>Bolotov</surname><given-names>IN</given-names></name><name name-style="western"><surname>Pfeiffer</surname><given-names>JM</given-names></name><name name-style="western"><surname>Vikhrev</surname><given-names>IV</given-names></name><name name-style="western"><surname>Kondakov</surname><given-names>AV</given-names></name><name name-style="western"><surname>Gofarov</surname><given-names>MY</given-names></name><name name-style="western"><surname>Tomilova</surname><given-names>AA</given-names></name><name name-style="western"><surname>Tanmuangpak</surname><given-names>K</given-names></name><name name-style="western"><surname>Tumpeesuwan</surname><given-names>S</given-names></name></person-group> (<year>2021</year>) New freshwater mussels from two Southeast Asian genera <italic><tp:taxon-name><tp:taxon-name-part taxon-name-part-type="genus">Bineurus</tp:taxon-name-part></tp:taxon-name></italic> and <italic><tp:taxon-name><tp:taxon-name-part taxon-name-part-type="genus">Thaiconcha</tp:taxon-name-part></tp:taxon-name></italic> (<tp:taxon-name><tp:taxon-name-part taxon-name-part-type="tribe">Pseudodontini</tp:taxon-name-part></tp:taxon-name>, <tp:taxon-name><tp:taxon-name-part taxon-name-part-type="subfamily">Gonideinae</tp:taxon-name-part></tp:taxon-name>, <tp:taxon-name><tp:taxon-name-part taxon-name-part-type="family">Unionidae</tp:taxon-name-part></tp:taxon-name>). Scientific Reports 11: 8244. <ext-link xlink:href="10.1038/s41598-021-87633-w" ext-link-type="doi" xlink:type="simple">https://doi.org/10.1038/s41598-021-87633-w</ext-link></mixed-citation></ref><ref id="B11"><mixed-citation xmlns:xlink="http://www.w3.org/1999/xlink" xlink:type="simple"><person-group><name name-style="western"><surname>Crosse</surname><given-names>H</given-names></name><name name-style="western"><surname>Fischer</surname><given-names>P</given-names></name></person-group> (<year>1876</year>) <article-title>Mollusques fluviatiles, recueillis au Cambodge, par la mission scientifique francaise de 1873.</article-title><source>Journal de Conchyliologie</source><volume>24</volume>: <fpage>313</fpage>–<lpage>342</lpage>.</mixed-citation></ref><ref id="B13"><mixed-citation xmlns:xlink="http://www.w3.org/1999/xlink" xlink:type="simple"><person-group><name name-style="western"><surname>Deshayes</surname><given-names>G-P</given-names></name><name name-style="western"><surname>Jullien</surname><given-names>J</given-names></name></person-group> (<year>1876</year>) <article-title>Mémoire sur les mollusques nouveaux du Cambodge: Envoyés au muséum par M. le docteur Jullien.</article-title><source>Bulletin des Nouvelles Archives du Muséum d’Histoire Naturelle</source><volume>10</volume>: <fpage>115</fpage>–<lpage>163</lpage>. <ext-link xlink:href="10.5962/bhl.title.10273" ext-link-type="doi" xlink:type="simple">https://doi.org/10.5962/bhl.title.10273</ext-link></mixed-citation></ref><ref id="B46"><mixed-citation xmlns:xlink="http://www.w3.org/1999/xlink" xlink:type="simple"><person-group><name name-style="western"><surname>Morlet</surname><given-names>L</given-names></name></person-group> (<year>1884</year>) <article-title>Description d’espèce nouvelles de coquilles, recueillies par M. Pavie, au Cambodge.</article-title><source>Journal de Conchyliologie</source><volume>32</volume>: <fpage>386</fpage>–<lpage>403</lpage>.</mixed-citation></ref><ref id="B1"><mixed-citation xmlns:xlink="http://www.w3.org/1999/xlink" xlink:type="simple"><person-group><name name-style="western"><surname>Abell</surname><given-names>R</given-names></name><name name-style="western"><surname>Thieme</surname><given-names>ML</given-names></name><name name-style="western"><surname>Revenga</surname><given-names>C</given-names></name><name name-style="western"><surname>Bryer</surname><given-names>M</given-names></name><name name-style="western"><surname>Kottelat</surname><given-names>M</given-names></name><name name-style="western"><surname>Bogutskaya</surname><given-names>N</given-names></name><name name-style="western"><surname>Coad</surname><given-names>B</given-names></name><name name-style="western"><surname>Mandrak</surname><given-names>N</given-names></name><name name-style="western"><surname>Balderas</surname><given-names>SC</given-names></name><name name-style="western"><surname>Bussing</surname><given-names>W</given-names></name><name name-style="western"><surname>Stiassny</surname><given-names>MLJ</given-names></name><name name-style="western"><surname>Skelton</surname><given-names>P</given-names></name><name name-style="western"><surname>Allen</surname><given-names>GR</given-names></name><name name-style="western"><surname>Unmack</surname><given-names>P</given-names></name><name name-style="western"><surname>Naseka</surname><given-names>A</given-names></name><name name-style="western"><surname>Ng</surname><given-names>R</given-names></name><name name-style="western"><surname>Sindorf</surname><given-names>N</given-names></name><name name-style="western"><surname>Robertson</surname><given-names>J</given-names></name><name name-style="western"><surname>Armijo</surname><given-names>E</given-names></name><name name-style="western"><surname>Higgins</surname><given-names>JV</given-names></name><name name-style="western"><surname>Heibel</surname><given-names>TJ</given-names></name><name name-style="western"><surname>Wikramanayake</surname><given-names>E</given-names></name><name name-style="western"><surname>Olson</surname><given-names>D</given-names></name><name name-style="western"><surname>López</surname><given-names>HL</given-names></name><name name-style="western"><surname>Reis</surname><given-names>RE</given-names></name><name name-style="western"><surname>Lundberg</surname><given-names>JG</given-names></name><name name-style="western"><surname>Sabaj Pérez</surname><given-names>MH</given-names></name><name name-style="western"><surname>Petry</surname><given-names>P</given-names></name></person-group> (<year>2008</year>) <article-title>Freshwater ecoregions of the World: A new map of biogeographic units for freshwater biodiversity conservation.</article-title><source>BioScience</source><volume>58</volume>: <fpage>403</fpage>–<lpage>414</lpage>. <ext-link xlink:href="10.1641/B580507" ext-link-type="doi" xlink:type="simple">https://doi.org/10.1641/B580507</ext-link></mixed-citation></ref><ref id="B9"><mixed-citation xmlns:xlink="http://www.w3.org/1999/xlink" xlink:type="simple"><person-group><name name-style="western"><surname>Brandt</surname><given-names>RAM</given-names></name></person-group> (<year>1974</year>) <article-title>The non-marine aquatic <tp:taxon-name><tp:taxon-name-part taxon-name-part-type="phylum">Mollusca</tp:taxon-name-part></tp:taxon-name> of Thailand.</article-title><source>Archiv für Molluskenkunde</source><volume>105</volume>: <fpage>1</fpage>–<lpage>423</lpage>.</mixed-citation></ref><ref id="B49"><mixed-citation xmlns:xlink="http://www.w3.org/1999/xlink" xlink:type="simple"><person-group><name name-style="western"><surname>Ng</surname><given-names>TH</given-names></name><name name-style="western"><surname>Jeratthitikul</surname><given-names>E</given-names></name><name name-style="western"><surname>Sutcharit</surname><given-names>C</given-names></name><name name-style="western"><surname>Chhuoy</surname><given-names>S</given-names></name><name name-style="western"><surname>Pin</surname><given-names>K</given-names></name><name name-style="western"><surname>Pholyotha</surname><given-names>A</given-names></name><name name-style="western"><surname>Siriwut</surname><given-names>W</given-names></name><name name-style="western"><surname>Srisonchai</surname><given-names>R</given-names></name><name name-style="western"><surname>Hogan</surname><given-names>ZS</given-names></name><name name-style="western"><surname>Ngor</surname><given-names>PB</given-names></name></person-group> (<year>2020</year>) <article-title>Annotated checklist of freshwater molluscs from the largest freshwater lake in Southeast Asia.</article-title><source>ZooKeys</source><volume>958</volume>: <fpage>107</fpage>–<lpage>141</lpage>. <ext-link xlink:href="10.3897/zookeys.958.53865" ext-link-type="doi" xlink:type="simple">https://doi.org/10.3897/zookeys.958.53865</ext-link></mixed-citation></ref></ref-list></tp:taxon-treatment>
