# Supplementary material for: ﻿An integrative approach to a revision of the freshwater mussel genus Songkhlanaia (Bivalvia, Unionidae), with the description of a new species
Source: Zookeys. 2025 Jan 28;1224:187–209. doi: 10.3897/zookeys.1224.140549 (PMC11795186; doi:10.3897/zookeys.1224.140549)
Supplement: XML Treatment for Songkhlanaia songkhramensis [file zookeys.1224.140549-treatment4.xml]

<!DOCTYPE tp:taxon-treatment
  PUBLIC "-//TaxonX//DTD Taxonomic Treatment Publishing DTD v0 20100105//EN" "tax-treatment-NSO.dtd">
<tp:taxon-treatment xmlns:tp="http://www.plazi.org/taxpub"><tp:treatment-meta><kwd-group><label>Taxon classification</label><kwd>
                <named-content content-type="kingdom">Animalia</named-content>
              </kwd><kwd>
                <named-content content-type="order">Unionoida</named-content>
              </kwd><kwd>
                <named-content content-type="family">Unionidae</named-content>
              </kwd></kwd-group><mixed-citation publication-type="journal"><person-group><name><surname>Jeratthitikul</surname><given-names>Ekgachai</given-names></name><name><surname>Sutcharit</surname><given-names>Chirasak</given-names></name><name><surname>Prasankok</surname><given-names>Pongpun</given-names></name></person-group><article-title>﻿An integrative approach to a revision of the freshwater mussel genus <italic><tp:taxon-name><tp:taxon-name-part taxon-name-part-type="genus" reg="Songkhlanaia">Songkhlanaia</tp:taxon-name-part></tp:taxon-name></italic> (<tp:taxon-name><tp:taxon-name-part taxon-name-part-type="class">Bivalvia</tp:taxon-name-part></tp:taxon-name>, <tp:taxon-name><tp:taxon-name-part taxon-name-part-type="family">Unionidae</tp:taxon-name-part></tp:taxon-name>), with the description of a new species</article-title><source>Zookeys</source><day>28</day><month>01</month><year>2025</year><volume>1224</volume><fpage>187</fpage><lpage>209</lpage><pub-id pub-id-type="doi">10.3897/zookeys.1224.140549</pub-id></mixed-citation></tp:treatment-meta><tp:nomenclature><label>﻿</label><tp:taxon-name>
              <object-id xmlns:xlink="http://www.w3.org/1999/xlink" content-type="arpha" xlink:type="simple">F504AFD9-0E32-58EF-A2C7-C5A745CCB2C8</object-id>
              <tp:taxon-name-part taxon-name-part-type="genus" reg="Songkhlanaia">Songkhlanaia</tp:taxon-name-part>
              <tp:taxon-name-part taxon-name-part-type="species" reg="songkhramensis">songkhramensis</tp:taxon-name-part>
              <object-id xmlns:xlink="http://www.w3.org/1999/xlink" content-type="zoobank" xlink:type="simple">https://zoobank.org/B44C6882-92FD-460F-B904-CAD25A2222D6</object-id>
            </tp:taxon-name><tp:taxon-status xmlns:xlink="http://www.w3.org/1999/xlink" xlink:type="simple">sp. nov.</tp:taxon-status><xref ref-type="fig" rid="F4">Figs 4</xref><xref ref-type="fig" rid="F5">, 5C</xref><xref ref-type="table" rid="T1">Tables 1</xref><xref ref-type="table" rid="T4">, 4</xref></tp:nomenclature><tp:treatment-sec sec-type="type material" id="SECID0EGIBG"><title>Type material.</title><p><bold><italic>Holotype</italic></bold> Thailand – <bold>Sakon Nakhon Province</bold> • Phang Khon District, Hai Yong Subdistrict, Songkhram Basin, Prahang River; <named-content xmlns:xlink="http://www.w3.org/1999/xlink" content-type="dwc:verbatimCoordinates" xlink:type="simple"><named-content content-type="geo-json" specific-use="{&#34;type&#34;:&#34;Point&#34;,&#34;coordinates&#34;:[103.756900,17.437600]}" id="NCID0EWIBG" xlink:type="simple">17.4376°N, 103.7569°E</named-content></named-content>; 7 Apr. 2023; E. Jeratthitikul and W. Siriwut leg.; <named-content xmlns:xlink="http://www.w3.org/1999/xlink" content-type="dwc:institutional_code" xlink:title="Mahidol University Museum of Natural History, Department of Biology, Faculty of Science, Mahidol University, Bangkok, Thailand" xlink:href="http://grbio.org/institution/mahidol-university" xlink:type="simple">MUMNH</named-content>-UNI3024 (shell length 120.5 mm, shell height 78.5 mm, shell width 55.3 mm). <bold><italic>Paratype</italic></bold> • 3 shells; same collection data as for holotype; <named-content xmlns:xlink="http://www.w3.org/1999/xlink" content-type="dwc:institutional_code" xlink:title="Mahidol University Museum of Natural History, Department of Biology, Faculty of Science, Mahidol University, Bangkok, Thailand" xlink:href="http://grbio.org/institution/mahidol-university" xlink:type="simple">MUMNH</named-content>-UNI3022, 3023, 3025.</p></tp:treatment-sec><tp:treatment-sec sec-type="material" id="SECID0EIJBG"><title>Other material.</title><p>Thailand – <bold>Nong Khai Province</bold> • 5 shells; Si Chiang Mai District, Nong Pla Pak Subdistrict, Mekong Basin, Nam Mong River; <named-content xmlns:xlink="http://www.w3.org/1999/xlink" content-type="dwc:verbatimCoordinates" xlink:type="simple"><named-content content-type="geo-json" specific-use="{&#34;type&#34;:&#34;Point&#34;,&#34;coordinates&#34;:[102.534100,17.891400]}" id="NCID0ETJBG" xlink:type="simple">17.8914°N, 102.5341°E</named-content></named-content>; 7 Apr. 2015; E. Jeratthitikul, K. Wisittikoson, and P. Prasankok leg.; <named-content xmlns:xlink="http://www.w3.org/1999/xlink" content-type="dwc:institutional_code" xlink:title="Mahidol University Museum of Natural History, Department of Biology, Faculty of Science, Mahidol University, Bangkok, Thailand" xlink:href="http://grbio.org/institution/mahidol-university" xlink:type="simple">MUMNH</named-content>-UNI2174 to 2178 • 2 shells; Phon Phisai District, Thung Luang Subdistrict, Mekong Basin, Nam Suai Stream; <named-content xmlns:xlink="http://www.w3.org/1999/xlink" content-type="dwc:verbatimCoordinates" xlink:type="simple"><named-content content-type="geo-json" specific-use="{&#34;type&#34;:&#34;Point&#34;,&#34;coordinates&#34;:[102.965900,17.964000]}" id="NCID0EAKBG" xlink:type="simple">17.9640°N, 102.9659°E</named-content></named-content>; 8 Apr. 2015; E. Jeratthitikul, K. Wisittikoson, and P. Prasankok leg.; <named-content xmlns:xlink="http://www.w3.org/1999/xlink" content-type="dwc:institutional_code" xlink:title="Mahidol University Museum of Natural History, Department of Biology, Faculty of Science, Mahidol University, Bangkok, Thailand" xlink:href="http://grbio.org/institution/mahidol-university" xlink:type="simple">MUMNH</named-content>-UNI2214, 2215. <bold>Udon Thani Province</bold> • 2 shells; Ban Dung District, Ban Dung Subdistrict, Songkhram Basin, Songkhram River; <named-content xmlns:xlink="http://www.w3.org/1999/xlink" content-type="dwc:verbatimCoordinates" xlink:type="simple"><named-content content-type="geo-json" specific-use="{&#34;type&#34;:&#34;Point&#34;,&#34;coordinates&#34;:[103.403400,17.866600]}" id="NCID0EPKBG" xlink:type="simple">17.8666°N, 103.4034°E</named-content></named-content>; 5 Apr. 2023; E. Jeratthitikul and W. Siriwut leg.; <named-content xmlns:xlink="http://www.w3.org/1999/xlink" content-type="dwc:institutional_code" xlink:title="Mahidol University Museum of Natural History, Department of Biology, Faculty of Science, Mahidol University, Bangkok, Thailand" xlink:href="http://grbio.org/institution/mahidol-university" xlink:type="simple">MUMNH</named-content>-UNI2978, 2979 • 2 shells; Ban Dung District, Ban Muang Subdistrict, Songkhram Basin, Songkhram River; <named-content xmlns:xlink="http://www.w3.org/1999/xlink" content-type="dwc:verbatimCoordinates" xlink:type="simple"><named-content content-type="geo-json" specific-use="{&#34;type&#34;:&#34;Point&#34;,&#34;coordinates&#34;:[103.410100,17.729300]}" id="NCID0E3KBG" xlink:type="simple">17.7293°N, 103.4101°E</named-content></named-content>; 5 Apr. 2023; E. Jeratthitikul and W. Siriwut leg.; <named-content xmlns:xlink="http://www.w3.org/1999/xlink" content-type="dwc:institutional_code" xlink:title="Mahidol University Museum of Natural History, Department of Biology, Faculty of Science, Mahidol University, Bangkok, Thailand" xlink:href="http://grbio.org/institution/mahidol-university" xlink:type="simple">MUMNH</named-content>-UNI2981, 2982 • 7 shells; Thung Fon District, Thung Fon Subdistrict, Songkhram Basin, Songkhram River; <named-content xmlns:xlink="http://www.w3.org/1999/xlink" content-type="dwc:verbatimCoordinates" xlink:type="simple"><named-content content-type="geo-json" specific-use="{&#34;type&#34;:&#34;Point&#34;,&#34;coordinates&#34;:[103.280800,17.452100]}" id="NCID0EJLBG" xlink:type="simple">17.4521°N, 103.2808°E</named-content></named-content>; 8 Apr. 2015; E. Jeratthitikul, K. Wisittikoson, and P. Prasankok leg.; <named-content xmlns:xlink="http://www.w3.org/1999/xlink" content-type="dwc:institutional_code" xlink:title="Mahidol University Museum of Natural History, Department of Biology, Faculty of Science, Mahidol University, Bangkok, Thailand" xlink:href="http://grbio.org/institution/mahidol-university" xlink:type="simple">MUMNH</named-content>-UNI919, 0925 to 0927, 3003 to 3005 • 3 shells; Sang Khom District, Chiang Da Subdistrict, Mekong Basin, Huai Luang River; <named-content xmlns:xlink="http://www.w3.org/1999/xlink" content-type="dwc:verbatimCoordinates" xlink:type="simple"><named-content content-type="geo-json" specific-use="{&#34;type&#34;:&#34;Point&#34;,&#34;coordinates&#34;:[103.087500,17.873000]}" id="NCID0EWLBG" xlink:type="simple">17.8730°N, 103.0875°E</named-content></named-content>; 8 Apr. 2015; E. Jeratthitikul, K. Wisittikoson, and P. Prasankok leg.; <named-content xmlns:xlink="http://www.w3.org/1999/xlink" content-type="dwc:institutional_code" xlink:title="Mahidol University Museum of Natural History, Department of Biology, Faculty of Science, Mahidol University, Bangkok, Thailand" xlink:href="http://grbio.org/institution/mahidol-university" xlink:type="simple">MUMNH</named-content>-UNI2179 to 2181. <bold>Bueng Kan Province</bold> • 6 shells; Mueang District, Khok Kong Subdistrict, Mekong Basin, Huay Kam Paeng. <named-content xmlns:xlink="http://www.w3.org/1999/xlink" content-type="dwc:verbatimCoordinates" xlink:type="simple"><named-content content-type="geo-json" specific-use="{&#34;type&#34;:&#34;Point&#34;,&#34;coordinates&#34;:[103.762500,18.338100]}" id="NCID0EFMBG" xlink:type="simple">18.3381°N, 103.7625°E</named-content></named-content>; 5 Apr. 2015; E. Jeratthitikul, K. Wisittikoson, and P. Prasankok leg.; <named-content xmlns:xlink="http://www.w3.org/1999/xlink" content-type="dwc:institutional_code" xlink:title="Mahidol University Museum of Natural History, Department of Biology, Faculty of Science, Mahidol University, Bangkok, Thailand" xlink:href="http://grbio.org/institution/mahidol-university" xlink:type="simple">MUMNH</named-content>-UNI0586 to 0591 • 3 shells; Seka District, Nong Thum Subdistrict, Songkhram Basin, Songkhram River; <named-content xmlns:xlink="http://www.w3.org/1999/xlink" content-type="dwc:verbatimCoordinates" xlink:type="simple"><named-content content-type="geo-json" specific-use="{&#34;type&#34;:&#34;Point&#34;,&#34;coordinates&#34;:[103.860900,17.882200]}" id="NCID0ESMBG" xlink:type="simple">17.8822°N, 103.8609°E</named-content></named-content>; 4 Apr. 2023; E. Jeratthitikul and W. Siriwut leg.; <named-content xmlns:xlink="http://www.w3.org/1999/xlink" content-type="dwc:institutional_code" xlink:title="Mahidol University Museum of Natural History, Department of Biology, Faculty of Science, Mahidol University, Bangkok, Thailand" xlink:href="http://grbio.org/institution/mahidol-university" xlink:type="simple">MUMNH</named-content>-UNI3051 to 3053 • 1 shell; Seka District, Pong Hai Subdistrict, Songkhram Basin, Nam Hee Stream, Unnamed Check Dam; <named-content xmlns:xlink="http://www.w3.org/1999/xlink" content-type="dwc:verbatimCoordinates" xlink:type="simple"><named-content content-type="geo-json" specific-use="{&#34;type&#34;:&#34;Point&#34;,&#34;coordinates&#34;:[103.858500,18.011700]}" id="NCID0E6MBG" xlink:type="simple">18.0117°N, 103.8585°E</named-content></named-content>; 4 Apr. 2023; E. Jeratthitikul and W. Siriwut leg.; <named-content xmlns:xlink="http://www.w3.org/1999/xlink" content-type="dwc:institutional_code" xlink:title="Mahidol University Museum of Natural History, Department of Biology, Faculty of Science, Mahidol University, Bangkok, Thailand" xlink:href="http://grbio.org/institution/mahidol-university" xlink:type="simple">MUMNH</named-content>-UNI3069 • 1 shell; Phon Charoen District, Wang Chomphu Subdistrict, Songkhram Basin, Songkhram River; <named-content xmlns:xlink="http://www.w3.org/1999/xlink" content-type="dwc:verbatimCoordinates" xlink:type="simple"><named-content content-type="geo-json" specific-use="{&#34;type&#34;:&#34;Point&#34;,&#34;coordinates&#34;:[103.680200,17.955700]}" id="NCID0EMNBG" xlink:type="simple">17.9557°N, 103.6802°E</named-content></named-content>; 4 Apr. 2023; E. Jeratthitikul and W. Siriwut leg.; <named-content xmlns:xlink="http://www.w3.org/1999/xlink" content-type="dwc:institutional_code" xlink:title="Mahidol University Museum of Natural History, Department of Biology, Faculty of Science, Mahidol University, Bangkok, Thailand" xlink:href="http://grbio.org/institution/mahidol-university" xlink:type="simple">MUMNH</named-content>-UNI3107 • 2 shells; Mueang District, Na Sawan Subdistrict, Songkhram Basin, Huay Pak Kong Stream, Ban Na Waeng Cheek Dam; <named-content xmlns:xlink="http://www.w3.org/1999/xlink" content-type="dwc:verbatimCoordinates" xlink:type="simple"><named-content content-type="geo-json" specific-use="{&#34;type&#34;:&#34;Point&#34;,&#34;coordinates&#34;:[103.542500,18.260300]}" id="NCID0EZNBG" xlink:type="simple">18.2603°N, 103.5425°E</named-content></named-content>; 4 Apr. 2023; E. Jeratthitikul and W. Siriwut leg.; <named-content xmlns:xlink="http://www.w3.org/1999/xlink" content-type="dwc:institutional_code" xlink:title="Mahidol University Museum of Natural History, Department of Biology, Faculty of Science, Mahidol University, Bangkok, Thailand" xlink:href="http://grbio.org/institution/mahidol-university" xlink:type="simple">MUMNH</named-content>-UNI3088, 3089 • 3 shells; Phon Charoen District, Nong Hua Chang Subdistrict, Songkhram Basin, Huay Pak Kong Stream, Unnamed Cheek Dam; <named-content xmlns:xlink="http://www.w3.org/1999/xlink" content-type="dwc:verbatimCoordinates" xlink:type="simple"><named-content content-type="geo-json" specific-use="{&#34;type&#34;:&#34;Point&#34;,&#34;coordinates&#34;:[103.546200,18.086300]}" id="NCID0EGOBG" xlink:type="simple">18.0863°N, 103.5462°E</named-content></named-content>; 5 Apr. 2023; E. Jeratthitikul and W. Siriwut leg.; <named-content xmlns:xlink="http://www.w3.org/1999/xlink" content-type="dwc:institutional_code" xlink:title="Mahidol University Museum of Natural History, Department of Biology, Faculty of Science, Mahidol University, Bangkok, Thailand" xlink:href="http://grbio.org/institution/mahidol-university" xlink:type="simple">MUMNH</named-content>-UNI3048 to 3050 • 9 shells; Seka District, Seka Subdistrict, Market (collected from Nam Hee Stream); <named-content xmlns:xlink="http://www.w3.org/1999/xlink" content-type="dwc:verbatimCoordinates" xlink:type="simple"><named-content content-type="geo-json" specific-use="{&#34;type&#34;:&#34;Point&#34;,&#34;coordinates&#34;:[103.945500,17.926500]}" id="NCID0ETOBG" xlink:type="simple">17.9265°N, 103.9455°E</named-content></named-content>; 19 Jan 2023; K. Macharoenboon leg.; <named-content xmlns:xlink="http://www.w3.org/1999/xlink" content-type="dwc:institutional_code" xlink:title="Mahidol University Museum of Natural History, Department of Biology, Faculty of Science, Mahidol University, Bangkok, Thailand" xlink:href="http://grbio.org/institution/mahidol-university" xlink:type="simple">MUMNH</named-content>-UNI2855 to 2863 • 9 shells; Seka District, Tha Sa-at Subdistrict, Songkhram Basin, Songkhram River; <named-content xmlns:xlink="http://www.w3.org/1999/xlink" content-type="dwc:verbatimCoordinates" xlink:type="simple"><named-content content-type="geo-json" specific-use="{&#34;type&#34;:&#34;Point&#34;,&#34;coordinates&#34;:[103.760000,17.931800]}" id="NCID0EAPBG" xlink:type="simple">17.9318°N, 103.7600°E</named-content></named-content>; 5 Apr. 2015; E. Jeratthitikul, K. Wisittikoson, and P. Prasankok leg.; <named-content xmlns:xlink="http://www.w3.org/1999/xlink" content-type="dwc:institutional_code" xlink:title="Mahidol University Museum of Natural History, Department of Biology, Faculty of Science, Mahidol University, Bangkok, Thailand" xlink:href="http://grbio.org/institution/mahidol-university" xlink:type="simple">MUMNH</named-content>-UNI0667, 0668. <bold>Nakhon Phanom Province</bold> • 2 shells; Tha Uthen District, Non Tan Subdistrict, Mekong Basin, Thuai River; <named-content xmlns:xlink="http://www.w3.org/1999/xlink" content-type="dwc:verbatimCoordinates" xlink:type="simple"><named-content content-type="geo-json" specific-use="{&#34;type&#34;:&#34;Point&#34;,&#34;coordinates&#34;:[104.609600,17.562100]}" id="NCID0EPPBG" xlink:type="simple">17.5621°N, 104.6096°E</named-content></named-content>; 2 Apr. 2023; E. Jeratthitikul and W. Siriwut leg.; <named-content xmlns:xlink="http://www.w3.org/1999/xlink" content-type="dwc:institutional_code" xlink:title="Mahidol University Museum of Natural History, Department of Biology, Faculty of Science, Mahidol University, Bangkok, Thailand" xlink:href="http://grbio.org/institution/mahidol-university" xlink:type="simple">MUMNH</named-content>-UNI3101, 3102. <bold>Sakon Nakhon Province</bold> • 2 shells; Sawang Daen Din District, Khok Si Subdistrict, Songkhram Basin, Songkhram River; <named-content xmlns:xlink="http://www.w3.org/1999/xlink" content-type="dwc:verbatimCoordinates" xlink:type="simple"><named-content content-type="geo-json" specific-use="{&#34;type&#34;:&#34;Point&#34;,&#34;coordinates&#34;:[103.402000,17.620500]}" id="NCID0E5PBG" xlink:type="simple">17.6205°N, 103.4020°E</named-content></named-content>; 6 Apr. 2023; E. Jeratthitikul and W. Siriwut leg.; <named-content xmlns:xlink="http://www.w3.org/1999/xlink" content-type="dwc:institutional_code" xlink:title="Mahidol University Museum of Natural History, Department of Biology, Faculty of Science, Mahidol University, Bangkok, Thailand" xlink:href="http://grbio.org/institution/mahidol-university" xlink:type="simple">MUMNH</named-content>-UNI3077, 3078 • 4 shells; Wanon Niwat District, Khon Sawan Subdistrict, Songkhram Basin, Yam Stream, Huai Kho Check Dam; <named-content xmlns:xlink="http://www.w3.org/1999/xlink" content-type="dwc:verbatimCoordinates" xlink:type="simple"><named-content content-type="geo-json" specific-use="{&#34;type&#34;:&#34;Point&#34;,&#34;coordinates&#34;:[103.720300,17.563700]}" id="NCID0ELQBG" xlink:type="simple">17.5637°N, 103.7203°E</named-content></named-content>; 7 Apr. 2023; E. Jeratthitikul and W. Siriwut leg.; <named-content xmlns:xlink="http://www.w3.org/1999/xlink" content-type="dwc:institutional_code" xlink:title="Mahidol University Museum of Natural History, Department of Biology, Faculty of Science, Mahidol University, Bangkok, Thailand" xlink:href="http://grbio.org/institution/mahidol-university" xlink:type="simple">MUMNH</named-content>-UNI3013 to 3016 • 7 shells; Charoen Sin District, Khok Sila Subdistrict, Songkhram Basin, Yam Stream; <named-content xmlns:xlink="http://www.w3.org/1999/xlink" content-type="dwc:verbatimCoordinates" xlink:type="simple"><named-content content-type="geo-json" specific-use="{&#34;type&#34;:&#34;Point&#34;,&#34;coordinates&#34;:[103.560800,17.532200]}" id="NCID0EYQBG" xlink:type="simple">17.5322°N, 103.5608°E</named-content></named-content>; 3 May 2015; E. Jeratthitikul, K. Wisittikoson, and P. Prasankok leg.; <named-content xmlns:xlink="http://www.w3.org/1999/xlink" content-type="dwc:institutional_code" xlink:title="Mahidol University Museum of Natural History, Department of Biology, Faculty of Science, Mahidol University, Bangkok, Thailand" xlink:href="http://grbio.org/institution/mahidol-university" xlink:type="simple">MUMNH</named-content>-UNI0344 to 0350 • 1 shell; Kham Ta Kla District, Kham Ta Kla Subdistrict, Songkhram Basin, Songkhram River; <named-content xmlns:xlink="http://www.w3.org/1999/xlink" content-type="dwc:verbatimCoordinates" xlink:type="simple"><named-content content-type="geo-json" specific-use="{&#34;type&#34;:&#34;Point&#34;,&#34;coordinates&#34;:[103.757200,17.930700]}" id="NCID0EFRBG" xlink:type="simple">17.9307°N, 103.7572°E</named-content></named-content>; 18 Jan. 2023; K. Macharoenboon leg.; <named-content xmlns:xlink="http://www.w3.org/1999/xlink" content-type="dwc:institutional_code" xlink:title="Mahidol University Museum of Natural History, Department of Biology, Faculty of Science, Mahidol University, Bangkok, Thailand" xlink:href="http://grbio.org/institution/mahidol-university" xlink:type="simple">MUMNH</named-content>-UNI2853 • 1 shell; Akat Amnuai District, Tha Kon Subdistrict, Songkhram Basin, Songkhram River; <named-content xmlns:xlink="http://www.w3.org/1999/xlink" content-type="dwc:verbatimCoordinates" xlink:type="simple"><named-content content-type="geo-json" specific-use="{&#34;type&#34;:&#34;Point&#34;,&#34;coordinates&#34;:[103.952800,17.778600]}" id="NCID0ESRBG" xlink:type="simple">17.7786°N, 103.9528°E</named-content></named-content>; 9 Jan. 2023; local people leg.; <named-content xmlns:xlink="http://www.w3.org/1999/xlink" content-type="dwc:institutional_code" xlink:title="Mahidol University Museum of Natural History, Department of Biology, Faculty of Science, Mahidol University, Bangkok, Thailand" xlink:href="http://grbio.org/institution/mahidol-university" xlink:type="simple">MUMNH</named-content>-UNI2198.</p></tp:treatment-sec><tp:treatment-sec sec-type="diagnosis" id="SECID0E3RBG"><title>Diagnosis.</title><p>Shell large, subrhomboidal to ovate, thick, rather inflated. Anteriorly constricted, dorsal slightly curved, slightly elevated posteriorly. Posterior slope with one or two faint folds. Umbo rounded, wide, moderately elevated. Shell surface with irregular growth lines, roughened on posterior slope and border of shell. Right valve with one smooth triangular or high tubercular pseudocardinal tooth, left valve with well-developed, rectangular, rather broad and high pseudocardinal tooth. V-shaped furrow on posterior end of hinge structure prominent and wide. Anterior adductor muscle scar impressed, somewhat droplet-like, separated from anterior protractor muscle scar. Umbo cavity moderately deep and wide.</p></tp:treatment-sec><tp:treatment-sec sec-type="Differential diagnosis" id="SECID0EBSBG"><title>Differential diagnosis.</title><p>This new species can be distinguished from <italic><tp:taxon-name><tp:taxon-name-part taxon-name-part-type="genus" reg="Songkhlanaia">S.</tp:taxon-name-part><tp:taxon-name-part taxon-name-part-type="species" reg="moreleti">moreleti</tp:taxon-name-part></tp:taxon-name></italic> by having well-developed pseudocardinal teeth (Fig. <xref ref-type="fig" rid="F5">5</xref>), particularly the one on the left valve, which is characterized as a rectangular, rather broad, and high tooth (vs subcompressed, hill-like, or triangulate in <italic><tp:taxon-name><tp:taxon-name-part taxon-name-part-type="genus" reg="Songkhlanaia">S.</tp:taxon-name-part><tp:taxon-name-part taxon-name-part-type="species" reg="moreleti">moreleti</tp:taxon-name-part></tp:taxon-name></italic>); a wider V-shaped furrow at the posterior end of the hinge structure; and a deeper umbo cavity. The new species also possesses a set of unique fixed nucleotide substitutions in the <abbrev xmlns:xlink="http://www.w3.org/1999/xlink" xlink:title="mitochondrial cytochrome c oxidase subunit I" id="ABBRID0EBTBG" xlink:type="simple">COI</abbrev> gene fragment that make it genetically distinct from its congeners (Table <xref ref-type="table" rid="T3">3</xref>). The new species is genetically closely related to <italic><tp:taxon-name><tp:taxon-name-part taxon-name-part-type="genus" reg="Songkhlanaia">S.</tp:taxon-name-part><tp:taxon-name-part taxon-name-part-type="species" reg="moreleti">moreleti</tp:taxon-name-part></tp:taxon-name></italic>, with a 4.17% uncorrected p-distance in the <abbrev xmlns:xlink="http://www.w3.org/1999/xlink" xlink:title="mitochondrial cytochrome c oxidase subunit I" id="ABBRID0EUTBG" xlink:type="simple">COI</abbrev> gene. They also form a sister clade in the phylogenetic analysis (Fig. <xref ref-type="fig" rid="F1">1</xref>).</p></tp:treatment-sec><tp:treatment-sec sec-type="description" id="SECID0E3TBG"><title>Description.</title><p>Shell large-sized (shell length 104.7–120.5 mm, shell height 73.8–78.5 mm, shell width 46.2–55.3 mm; Table <xref ref-type="table" rid="T4">4</xref>), thick, rather high (H/L ratio = 0.65–0.70), inequilateral, subrhomboidal to ovate shape, rather inflated. Anterior margin rounded; posterior margin oblique above, subtruncate below; ventral margin slightly curved to straight. Dorsal margin curved to slightly curved; anterior low, rather constricted, slightly elevated to posterior end; posterior end high, resembling posterior wing in young specimens (Fig. <xref ref-type="fig" rid="F4">4C</xref>). Umbo rounded, wide, moderately elevated, usually eroded. Posterior ridge wide and obtuse, not prominent; posterior slope with one or two faint folds running as curved line from umbo to posterior margin; lower one more prominent, ending at approximately middle of posterior margin, forming angulate point. Periostracum moderately thick, dark brown to black, eroded part white to coppery-brown. Shell surface with irregular growth lines, roughened on posterior slope and border of shell.</p><fig id="F4" position="float" orientation="portrait"><object-id xmlns:xlink="http://www.w3.org/1999/xlink" content-type="doi" xlink:type="simple">10.3897/zookeys.1224.140549.figure4</object-id><object-id xmlns:xlink="http://www.w3.org/1999/xlink" content-type="arpha" xlink:type="simple">DFC660E5-C5F9-599E-A438-8797ED622D77</object-id><label>Figure 4.</label><caption><p>Shells of <italic><tp:taxon-name><tp:taxon-name-part taxon-name-part-type="genus" reg="Songkhlanaia">Songkhlanaia</tp:taxon-name-part><tp:taxon-name-part taxon-name-part-type="species" reg="songkhramensis">songkhramensis</tp:taxon-name-part></tp:taxon-name></italic> sp. nov. <bold>A</bold> holotype <named-content xmlns:xlink="http://www.w3.org/1999/xlink" content-type="dwc:institutional_code" xlink:title="Mahidol University Museum of Natural History, Department of Biology, Faculty of Science, Mahidol University, Bangkok, Thailand" xlink:href="http://grbio.org/institution/mahidol-university" xlink:type="simple">MUMNH</named-content>-UNI3024 and <bold>B</bold> paratype <named-content xmlns:xlink="http://www.w3.org/1999/xlink" content-type="dwc:institutional_code" xlink:title="Mahidol University Museum of Natural History, Department of Biology, Faculty of Science, Mahidol University, Bangkok, Thailand" xlink:href="http://grbio.org/institution/mahidol-university" xlink:type="simple">MUMNH</named-content>-UNI3023 from Prahang River, Songkhram Basin, Thailand <bold>C</bold> specimen <named-content xmlns:xlink="http://www.w3.org/1999/xlink" content-type="dwc:institutional_code" xlink:title="Mahidol University Museum of Natural History, Department of Biology, Faculty of Science, Mahidol University, Bangkok, Thailand" xlink:href="http://grbio.org/institution/mahidol-university" xlink:type="simple">MUMNH</named-content>-UNI0925 from Songkhram River, Songkhram Basin, Thailand.</p></caption><graphic xmlns:xlink="http://www.w3.org/1999/xlink" xlink:href="zookeys-1224-187_article-140549__-g004.jpg" position="float" orientation="portrait" xlink:type="simple" id="oo_1236496.jpg"><uri content-type="original_file" xlink:type="simple">https://binary.pensoft.net/fig/1236496</uri></graphic></fig><fig id="F5" position="float" orientation="portrait"><object-id xmlns:xlink="http://www.w3.org/1999/xlink" content-type="doi" xlink:type="simple">10.3897/zookeys.1224.140549.figure5</object-id><object-id xmlns:xlink="http://www.w3.org/1999/xlink" content-type="arpha" xlink:type="simple">BD90B181-BD54-59D0-BE70-C845835CE20E</object-id><label>Figure 5.</label><caption><p>Pseudocardinal teeth, left valve on the left-hand side, and right valve on the right-hand side <bold>A</bold><italic><tp:taxon-name><tp:taxon-name-part taxon-name-part-type="genus" reg="Songkhlanaia">S.</tp:taxon-name-part><tp:taxon-name-part taxon-name-part-type="species" reg="tamodienica">tamodienica</tp:taxon-name-part></tp:taxon-name></italic>, topotype <named-content xmlns:xlink="http://www.w3.org/1999/xlink" content-type="dwc:institutional_code" xlink:title="Mahidol University Museum of Natural History, Department of Biology, Faculty of Science, Mahidol University, Bangkok, Thailand" xlink:href="http://grbio.org/institution/mahidol-university" xlink:type="simple">MUMNH</named-content>-UNI2956 from Tamot Stream, Songkhla Lake Basin, Thailand <bold>B</bold><italic><tp:taxon-name><tp:taxon-name-part taxon-name-part-type="genus" reg="Songkhlanaia">S.</tp:taxon-name-part><tp:taxon-name-part taxon-name-part-type="species" reg="moreleti">moreleti</tp:taxon-name-part></tp:taxon-name></italic>, specimen <named-content xmlns:xlink="http://www.w3.org/1999/xlink" content-type="dwc:institutional_code" xlink:title="Mahidol University Museum of Natural History, Department of Biology, Faculty of Science, Mahidol University, Bangkok, Thailand" xlink:href="http://grbio.org/institution/mahidol-university" xlink:type="simple">MUMNH</named-content>-UNI0301 from Phrom Hot Stream, Tonle Sap Basin, Thailand <bold>C</bold><italic><tp:taxon-name><tp:taxon-name-part taxon-name-part-type="genus" reg="Songkhlanaia">S.</tp:taxon-name-part><tp:taxon-name-part taxon-name-part-type="species" reg="songkhramensis">songkhramensis</tp:taxon-name-part></tp:taxon-name></italic> sp. nov., holotype <named-content xmlns:xlink="http://www.w3.org/1999/xlink" content-type="dwc:institutional_code" xlink:title="Mahidol University Museum of Natural History, Department of Biology, Faculty of Science, Mahidol University, Bangkok, Thailand" xlink:href="http://grbio.org/institution/mahidol-university" xlink:type="simple">MUMNH</named-content>-UNI3024 from Prahang River, Songkhram Basin, Thailand. Scale bars: 10 mm.</p></caption><graphic xmlns:xlink="http://www.w3.org/1999/xlink" xlink:href="zookeys-1224-187_article-140549__-g005.jpg" position="float" orientation="portrait" xlink:type="simple" id="oo_1236497.jpg"><uri content-type="original_file" xlink:type="simple">https://binary.pensoft.net/fig/1236497</uri></graphic></fig><table-wrap id="T4" position="float" orientation="portrait"><label>Table 4.</label><caption><p>Shell measurements and GenBank accession numbers for the type series of <italic><tp:taxon-name><tp:taxon-name-part taxon-name-part-type="genus" reg="Songkhlanaia">Songkhlanaia</tp:taxon-name-part><tp:taxon-name-part taxon-name-part-type="species" reg="songkhramensis">songkhramensis</tp:taxon-name-part></tp:taxon-name></italic> sp. nov. Measurements in millimeters (mm).</p></caption><table id="TID0EXVBI" rules="all"><tbody><tr><th rowspan="2" colspan="1">Status of specimen</th><th rowspan="2" colspan="1">Specimen voucher</th><th rowspan="1" colspan="3">Shell dimensions (mm)</th><th rowspan="1" colspan="3">Genbank accession</th></tr><tr><th rowspan="1" colspan="1">length</th><th rowspan="1" colspan="1">height</th><th rowspan="1" colspan="1">width</th><th rowspan="1" colspan="1">
                      <abbrev xmlns:xlink="http://www.w3.org/1999/xlink" xlink:title="mitochondrial cytochrome c oxidase subunit I" id="ABBRID0ENZBG" xlink:type="simple">COI</abbrev>
                    </th><th rowspan="1" colspan="1">
                      <abbrev xmlns:xlink="http://www.w3.org/1999/xlink" xlink:title="mitochondrial large ribosomal subunit rRNA" id="ABBRID0EVZBG" xlink:type="simple">16S rRNA</abbrev>
                    </th><th rowspan="1" colspan="1">
                      <abbrev xmlns:xlink="http://www.w3.org/1999/xlink" xlink:title="nuclear 28S large ribosomal subunit rRNA" id="ABBRID0E4ZBG" xlink:type="simple">28S rRNA</abbrev>
                    </th></tr><tr><td rowspan="1" colspan="1">Holotype</td><td rowspan="1" colspan="1"><named-content xmlns:xlink="http://www.w3.org/1999/xlink" content-type="dwc:institutional_code" xlink:title="Mahidol University Museum of Natural History, Department of Biology, Faculty of Science, Mahidol University, Bangkok, Thailand" xlink:href="http://grbio.org/institution/mahidol-university" xlink:type="simple">MUMNH</named-content>-UNI3024</td><td rowspan="1" colspan="1">120.5</td><td rowspan="1" colspan="1">78.5</td><td rowspan="1" colspan="1">55.3</td><td rowspan="1" colspan="1" style="color: #396ba6">
                      <ext-link xmlns:xlink="http://www.w3.org/1999/xlink" ext-link-type="gen" xlink:href="PQ231674" xlink:type="simple">PQ231674</ext-link>
                    </td><td rowspan="1" colspan="1" style="color: #396ba6">
                      <ext-link xmlns:xlink="http://www.w3.org/1999/xlink" ext-link-type="gen" xlink:href="PQ236709" xlink:type="simple">PQ236709</ext-link>
                    </td><td rowspan="1" colspan="1" style="color: #396ba6">
                      <ext-link xmlns:xlink="http://www.w3.org/1999/xlink" ext-link-type="gen" xlink:href="PQ236725" xlink:type="simple">PQ236725</ext-link>
                    </td></tr><tr><td rowspan="1" colspan="1">Paratype</td><td rowspan="1" colspan="1"><named-content xmlns:xlink="http://www.w3.org/1999/xlink" content-type="dwc:institutional_code" xlink:title="Mahidol University Museum of Natural History, Department of Biology, Faculty of Science, Mahidol University, Bangkok, Thailand" xlink:href="http://grbio.org/institution/mahidol-university" xlink:type="simple">MUMNH</named-content>-UNI3022</td><td rowspan="1" colspan="1">116.4</td><td rowspan="1" colspan="1">76.2</td><td rowspan="1" colspan="1">47.9</td><td rowspan="1" colspan="1">-</td><td rowspan="1" colspan="1">-</td><td rowspan="1" colspan="1">-</td></tr><tr><td rowspan="1" colspan="1">Paratype</td><td rowspan="1" colspan="1"><named-content xmlns:xlink="http://www.w3.org/1999/xlink" content-type="dwc:institutional_code" xlink:title="Mahidol University Museum of Natural History, Department of Biology, Faculty of Science, Mahidol University, Bangkok, Thailand" xlink:href="http://grbio.org/institution/mahidol-university" xlink:type="simple">MUMNH</named-content>-UNI3023</td><td rowspan="1" colspan="1">109.8</td><td rowspan="1" colspan="1">76.3</td><td rowspan="1" colspan="1">53.5</td><td rowspan="1" colspan="1" style="color: #396ba6">
                      <ext-link xmlns:xlink="http://www.w3.org/1999/xlink" ext-link-type="gen" xlink:href="PQ231673" xlink:type="simple">PQ231673</ext-link>
                    </td><td rowspan="1" colspan="1" style="color: #396ba6">
                      <ext-link xmlns:xlink="http://www.w3.org/1999/xlink" ext-link-type="gen" xlink:href="PQ236708" xlink:type="simple">PQ236708</ext-link>
                    </td><td rowspan="1" colspan="1" style="color: #396ba6">
                      <ext-link xmlns:xlink="http://www.w3.org/1999/xlink" ext-link-type="gen" xlink:href="PQ236724" xlink:type="simple">PQ236724</ext-link>
                    </td></tr><tr><td rowspan="1" colspan="1">Paratype</td><td rowspan="1" colspan="1"><named-content xmlns:xlink="http://www.w3.org/1999/xlink" content-type="dwc:institutional_code" xlink:title="Mahidol University Museum of Natural History, Department of Biology, Faculty of Science, Mahidol University, Bangkok, Thailand" xlink:href="http://grbio.org/institution/mahidol-university" xlink:type="simple">MUMNH</named-content>-UNI3025</td><td rowspan="1" colspan="1">104.7</td><td rowspan="1" colspan="1">73.8</td><td rowspan="1" colspan="1">46.2</td><td rowspan="1" colspan="1">-</td><td rowspan="1" colspan="1">-</td><td rowspan="1" colspan="1">-</td></tr></tbody></table></table-wrap><p>Inner side of shell: ligament long, narrow, dark brown in color. Pseudocadinal teeth one on each valve; smooth, triangular or high tubercular shape on right valve; well-developed, smooth, rectangular shape, rather broad and high on left valve; in shell coupling position, pseudocadinal tooth on right valve situated well anteriorly. Lateral teeth obsolete. Posterior end of hinge structure with wide V-shaped furrow. Anterior muscle scars impressed; anterior adductor muscle scar somewhat droplet-like, contiguous with anterior pedal retractor, but separated from anterior protractor muscle scars; pedal retractor muscle scar rounded, protractor muscle scar bean-shaped. Posterior adductor muscle scar large, drop-like to ovate, shallow. Pallial line well-marked and continuous. Umbo cavity deep, wide, with one row of 5–10 muscle scars. Nacre whitish blue to yellowish.</p><p>Siphon apertures with strip of dark pigmentation running along aperture edge. Exhalant aperture smooth, shorter than inhalant. Inhalant aperture with one row of conical papillae, varying in length, with more of the longer papillae near ventral edge. Small epithelial fold divides exhalant and inhalant aperture. Gills elongated and slightly ribbed; outer gills narrower than inner gills; anterior margin of inner gills slightly longer than outer gills. Labial palps elongate, somewhat pointed at tip. Glochidia unknown.</p></tp:treatment-sec><tp:treatment-sec sec-type="etymology" id="SECID0EJ6BG"><title>Etymology.</title><p>The species name <italic>songkhramensis</italic> refers to the Songkhram Basin, a sub-river basin of the Middle Mekong Basin in northeastern Thailand, in which this species is highly abundant. The type locality of the species is also situated in the Songkhram Basin.</p></tp:treatment-sec><tp:treatment-sec sec-type="distribution" id="SECID0EZ6BG"><title>Distribution.</title><p>The new species occurs in the Songkhram Basin and tributaries of the Mekong River in northeastern Thailand. It is a common freshwater mussel in the middle to upper part of Songkhram Basin (Fig. <xref ref-type="fig" rid="F3">3</xref>) and is usually found in high abundance.</p></tp:treatment-sec><tp:treatment-sec sec-type="comments" id="SECID0EEAAI"><title>Comments.</title><p>Among the mussel species commonly found sympatrically with <italic><tp:taxon-name><tp:taxon-name-part taxon-name-part-type="genus" reg="Songkhlanaia">S.</tp:taxon-name-part><tp:taxon-name-part taxon-name-part-type="species" reg="songkhramensis">songkhramensis</tp:taxon-name-part></tp:taxon-name></italic> sp. nov., <italic><tp:taxon-name><tp:taxon-name-part taxon-name-part-type="genus" reg="Thaiconcha">Thaiconcha</tp:taxon-name-part><tp:taxon-name-part taxon-name-part-type="species" reg="callifera">callifera</tp:taxon-name-part></tp:taxon-name></italic> is the most similar in overall shell features, and thus may confuse the identification. However, the new species can be easily distinguished from <italic><tp:taxon-name><tp:taxon-name-part taxon-name-part-type="genus" reg="Thaiconcha">T.</tp:taxon-name-part><tp:taxon-name-part taxon-name-part-type="species" reg="callifera">callifera</tp:taxon-name-part></tp:taxon-name></italic> by its thick shell (vs moderately thick), subrhomboidal to ovate shape (vs elliptical or rounded shape), higher shell (vs somewhat elongate), wider and more elevated umbo (vs narrow and slightly elevated), less shiny shell (vs somewhat shiny shell), shell surface sculptured with irregular growth lines, heavily roughened on the posterior slope (vs shell surface rather smooth, with fine growth lines, slightly roughened on the posterior slope), and rectangular and rather broad pseudocardinal teeth (vs tubercular pseudocardinal teeth) (<xref ref-type="bibr" rid="B6">Bolotov et al. 2020</xref>; <xref ref-type="bibr" rid="B37">Konopleva et al. 2021</xref>).</p></tp:treatment-sec><tp:treatment-sec><!--Section generated to contain objects referenced in tp:taxon-treatment.--><table-wrap id="T1" position="float" orientation="portrait"><label>Table 1.</label><caption><p>Comparison of conchological characteristics among <italic><tp:taxon-name><tp:taxon-name-part taxon-name-part-type="genus" reg="Songkhlanaia">Songkhlanaia</tp:taxon-name-part></tp:taxon-name></italic> species.</p></caption><table id="TID0EC5AI" rules="all"><tbody><tr><th rowspan="1" colspan="1">Conchological feature</th><th rowspan="1" colspan="1"><italic><tp:taxon-name><tp:taxon-name-part taxon-name-part-type="genus" reg="Songkhlanaia">S.</tp:taxon-name-part><tp:taxon-name-part taxon-name-part-type="species" reg="tamodienica">tamodienica</tp:taxon-name-part></tp:taxon-name></italic> (<italic>n</italic> = 7)</th><th rowspan="1" colspan="1"><italic><tp:taxon-name><tp:taxon-name-part taxon-name-part-type="genus" reg="Songkhlanaia">S.</tp:taxon-name-part><tp:taxon-name-part taxon-name-part-type="species" reg="moreleti">moreleti</tp:taxon-name-part></tp:taxon-name></italic> (<italic>n</italic> = 3)</th><th rowspan="1" colspan="1"><italic><tp:taxon-name><tp:taxon-name-part taxon-name-part-type="genus" reg="Songkhlanaia">S.</tp:taxon-name-part><tp:taxon-name-part taxon-name-part-type="species" reg="songkhramensis">songkhramensis</tp:taxon-name-part></tp:taxon-name></italic> sp. nov. (<italic>n</italic> = 4; types)</th></tr><tr><td rowspan="1" colspan="1">Shell length (mm)</td><td rowspan="1" colspan="1">50.8–67.6</td><td rowspan="1" colspan="1">95.4–121.7</td><td rowspan="1" colspan="1">104.7–120.5</td></tr><tr><td rowspan="1" colspan="1">Shell height (mm)</td><td rowspan="1" colspan="1">32.9–43.7</td><td rowspan="1" colspan="1">62.0–78.7</td><td rowspan="1" colspan="1">73.8–78.5</td></tr><tr><td rowspan="1" colspan="1">Shell width (mm)</td><td rowspan="1" colspan="1">16.5–28.1</td><td rowspan="1" colspan="1">39.3–48.2</td><td rowspan="1" colspan="1">46.2–55.3</td></tr><tr><td rowspan="1" colspan="1">Shell shape</td><td rowspan="1" colspan="1">rectangular</td><td rowspan="1" colspan="1">subrhomboidal to ovate</td><td rowspan="1" colspan="1">subrhomboidal to ovate</td></tr><tr><td rowspan="1" colspan="1">Shell inflatedness</td><td rowspan="1" colspan="1">rather compressed</td><td rowspan="1" colspan="1">rather inflated</td><td rowspan="1" colspan="1">rather inflated</td></tr><tr><td rowspan="1" colspan="1">Shell thickness</td><td rowspan="1" colspan="1">not thick</td><td rowspan="1" colspan="1">moderate thick</td><td rowspan="1" colspan="1">thick</td></tr><tr><td rowspan="1" colspan="1">Shell color (adult specimens)</td><td rowspan="1" colspan="1">rusty brown to dark brown</td><td rowspan="1" colspan="1">dark brown to black</td><td rowspan="1" colspan="1">dark brown to black</td></tr><tr><td rowspan="1" colspan="1">Shell surface</td><td rowspan="1" colspan="1">fine growth lines, moderately roughened on the posterior slope</td><td rowspan="1" colspan="1">with irregular growth lines, roughened on the posterior slope and border of the shell</td><td rowspan="1" colspan="1">with irregular growth lines, roughened on the posterior slope and border of the shell</td></tr><tr><td rowspan="1" colspan="1">Folds on posterior slope</td><td rowspan="1" colspan="1">two fine folds</td><td rowspan="1" colspan="1">one or two faint folds</td><td rowspan="1" colspan="1">one or two faint folds</td></tr><tr><td rowspan="1" colspan="1">Umbo shape</td><td rowspan="1" colspan="1">tiny, slightly elevated</td><td rowspan="1" colspan="1">rounded, moderately elevated</td><td rowspan="1" colspan="1">rounded, wide, moderately elevated</td></tr><tr><td rowspan="1" colspan="1">Dorsal margin</td><td rowspan="1" colspan="1">straight, anterior low, posterior end high</td><td rowspan="1" colspan="1">slightly curved, anterior low, posterior end high</td><td rowspan="1" colspan="1">curved to slightly curved, anterior low, posterior end high</td></tr><tr><td rowspan="1" colspan="1">Ventral margin</td><td rowspan="1" colspan="1">slightly curved to almost straight</td><td rowspan="1" colspan="1">slightly curved to straight</td><td rowspan="1" colspan="1">slightly curved to straight</td></tr><tr><td rowspan="1" colspan="1">Right valve pseudocardinal tooth</td><td rowspan="1" colspan="1">tubercular to hill-like</td><td rowspan="1" colspan="1">tubercular or knob-like</td><td rowspan="1" colspan="1">triangular or high tubercular</td></tr><tr><td rowspan="1" colspan="1">Left valve pseudocardinal tooth</td><td rowspan="1" colspan="1">hill-like or lingula-shaped subcompressed</td><td rowspan="1" colspan="1">hill-like or triangulate, subcompressed</td><td rowspan="1" colspan="1">well-developed, rectangular, rather broad and high</td></tr><tr><td rowspan="1" colspan="1">V-shaped furrow on posterior end of the hinge structure</td><td rowspan="1" colspan="1">weak, not prominent</td><td rowspan="1" colspan="1">wide</td><td rowspan="1" colspan="1">wide</td></tr><tr><td rowspan="1" colspan="1">Anterior adductor muscle scar</td><td rowspan="1" colspan="1">shallow, somewhat droplet-like, contiguous with anterior protractor muscle scar</td><td rowspan="1" colspan="1">impressed, ovate, separated from anterior protractor muscle scar</td><td rowspan="1" colspan="1">impressed, somewhat drop-like, separated from anterior protractor muscle scar</td></tr><tr><td rowspan="1" colspan="1">Posterior adductor muscle scar</td><td rowspan="1" colspan="1">somewhat rounded, shallow to very shallow</td><td rowspan="1" colspan="1">drop-like to ovate, shallow</td><td rowspan="1" colspan="1">drop-like to ovate, shallow</td></tr><tr><td rowspan="1" colspan="1">Umbo cavity</td><td rowspan="1" colspan="1">shallow</td><td rowspan="1" colspan="1">moderate deep</td><td rowspan="1" colspan="1">deep, wide</td></tr></tbody></table></table-wrap><table-wrap id="T3" position="float" orientation="portrait"><label>Table 3.</label><caption><p>Fixed nucleotide differences of <abbrev xmlns:xlink="http://www.w3.org/1999/xlink" xlink:title="mitochondrial cytochrome c oxidase subunit I" id="ABBRID0EVJAG" xlink:type="simple">COI</abbrev> sequences among <italic><tp:taxon-name><tp:taxon-name-part taxon-name-part-type="genus" reg="Songkhlanaia">Songkhlanaia</tp:taxon-name-part></tp:taxon-name></italic> species useful for species diagnosis. Nucleotide position based on the sequence alignment in this study.</p></caption><table id="TID0E2OBI" rules="all"><tbody><tr><th rowspan="1" colspan="1">Taxon</th><th rowspan="1" colspan="1">Fixed nucleotide differences</th></tr><tr><td rowspan="1" colspan="1">1. <italic><tp:taxon-name><tp:taxon-name-part taxon-name-part-type="genus" reg="Songkhlanaia">S.</tp:taxon-name-part><tp:taxon-name-part taxon-name-part-type="species" reg="tamodienica">tamodienica</tp:taxon-name-part></tp:taxon-name></italic></td><td rowspan="1" colspan="1">39G, 48A, 57A, 72A, 90C, 93G, 97T, 99G, 112C, 123G, 126C, 132A, 147A, 159C, 174G, 204C, 243A, 244T, 246G, 249C, 267G, 279C, 288A, 289T, 312A, 318C, 345T, 348A, 366C, 408T, 414G, 453A, 462G, 480A, 483A, 498T, 510A, 558A, 654T</td></tr><tr><td rowspan="1" colspan="1">2. <italic><tp:taxon-name><tp:taxon-name-part taxon-name-part-type="genus" reg="Songkhlanaia">S.</tp:taxon-name-part><tp:taxon-name-part taxon-name-part-type="species" reg="moreleti">moreleti</tp:taxon-name-part></tp:taxon-name></italic></td><td rowspan="1" colspan="1">63A, 69A, 84A, 195C, 225G, 264A, 342C, 345A, 429C, 486C, 555A, 561G, 618T, 627T</td></tr><tr><td rowspan="1" colspan="1">3. <italic><tp:taxon-name><tp:taxon-name-part taxon-name-part-type="genus" reg="Songkhlanaia">S.</tp:taxon-name-part><tp:taxon-name-part taxon-name-part-type="species" reg="songkhramensis">songkhramensis</tp:taxon-name-part></tp:taxon-name></italic> sp. nov.</td><td rowspan="1" colspan="1">12C, 42C, 214G, 282A, 345G, 531T, 546T, 559C, 580C, 597C, 603C, 657A</td></tr></tbody></table></table-wrap><fig id="F1" position="float" orientation="portrait"><object-id xmlns:xlink="http://www.w3.org/1999/xlink" content-type="doi" xlink:type="simple">10.3897/zookeys.1224.140549.figure1</object-id><object-id xmlns:xlink="http://www.w3.org/1999/xlink" content-type="arpha" xlink:type="simple">6B22F566-06D8-5408-A3D1-DC96E2B02BCA</object-id><label>Figure 1.</label><caption><p>Maximum likelihood (<abbrev xmlns:xlink="http://www.w3.org/1999/xlink" xlink:title="Maximum Likelihood" id="ABBRID0EVIAE" xlink:type="simple">ML</abbrev>) phylogenetic tree of freshwater mussels within the subfamily <tp:taxon-name><tp:taxon-name-part taxon-name-part-type="subfamily">Gonideinae</tp:taxon-name-part></tp:taxon-name> based on a combined DNA sequence dataset of <abbrev xmlns:xlink="http://www.w3.org/1999/xlink" xlink:title="mitochondrial cytochrome c oxidase subunit I" id="ABBRID0E5IAE" xlink:type="simple">COI</abbrev>, <abbrev xmlns:xlink="http://www.w3.org/1999/xlink" xlink:title="mitochondrial large ribosomal subunit rRNA" id="ABBRID0ECJAE" xlink:type="simple">16S rRNA</abbrev>, and <abbrev xmlns:xlink="http://www.w3.org/1999/xlink" xlink:title="nuclear 28S large ribosomal subunit rRNA" id="ABBRID0EGJAE" xlink:type="simple">28S rRNA</abbrev> genes (1,959 bp). Branch support values are indicated on nodes as bootstrap percentages from <abbrev xmlns:xlink="http://www.w3.org/1999/xlink" xlink:title="Maximum Likelihood" id="ABBRID0EKJAE" xlink:type="simple">ML</abbrev> analysis and Bayesian posterior probabilities from <abbrev xmlns:xlink="http://www.w3.org/1999/xlink" xlink:title="Bayesian Inference" id="ABBRID0EOJAE" xlink:type="simple">BI</abbrev> analysis, and shown as <abbrev xmlns:xlink="http://www.w3.org/1999/xlink" xlink:title="Maximum Likelihood" id="ABBRID0ESJAE" xlink:type="simple">ML</abbrev>/<abbrev xmlns:xlink="http://www.w3.org/1999/xlink" xlink:title="Bayesian Inference" id="ABBRID0EWJAE" xlink:type="simple">BI</abbrev>. The scale bar represents the estimated evolutionary distance between taxa. The clade of the genus <italic><tp:taxon-name><tp:taxon-name-part taxon-name-part-type="genus" reg="Songkhlanaia">Songkhlanaia</tp:taxon-name-part></tp:taxon-name></italic> is highlighted in blue, and type specimens are indicated by an asterisk (*). Type species of <tp:taxon-name><tp:taxon-name-part taxon-name-part-type="tribe">Pseudodontini</tp:taxon-name-part></tp:taxon-name> genera are marked with two asterisks (**).</p></caption><graphic xmlns:xlink="http://www.w3.org/1999/xlink" xlink:href="zookeys-1224-187_article-140549__-g001.jpg" position="float" orientation="portrait" xlink:type="simple" id="oo_1236493.jpg"><uri content-type="original_file" xlink:type="simple">https://binary.pensoft.net/fig/1236493</uri></graphic></fig><fig id="F3" position="float" orientation="portrait"><object-id xmlns:xlink="http://www.w3.org/1999/xlink" content-type="doi" xlink:type="simple">10.3897/zookeys.1224.140549.figure3</object-id><object-id xmlns:xlink="http://www.w3.org/1999/xlink" content-type="arpha" xlink:type="simple">9FB1EAE6-70E0-5743-A8B9-695BC823D18E</object-id><label>Figure 3.</label><caption><p><bold>A, B</bold> map showing the geographical distribution of all known <italic><tp:taxon-name><tp:taxon-name-part taxon-name-part-type="genus" reg="Songkhlanaia">Songkhlanaia</tp:taxon-name-part></tp:taxon-name></italic> species (circles) and their type locality (stars). Map was generated using QGIS v. 3.36.0 with the outline of major river basins from the Freshwater Ecoregions of the World (<xref ref-type="bibr" rid="B1">Abell et al. 2008</xref>), river and lake topology from the HydroSHEDS database (<ext-link xmlns:xlink="http://www.w3.org/1999/xlink" xlink:href="https://www.hydrosheds.org" ext-link-type="uri" xlink:type="simple">https://www.hydrosheds.org</ext-link>), and the map raster data from the NASA EARTHDATA (<ext-link xmlns:xlink="http://www.w3.org/1999/xlink" xlink:href="https://www.earthdata.nasa.gov/" ext-link-type="uri" xlink:type="simple">https://www.earthdata.nasa.gov/</ext-link>).</p></caption><graphic xmlns:xlink="http://www.w3.org/1999/xlink" xlink:href="zookeys-1224-187_article-140549__-g003.jpg" position="float" orientation="portrait" xlink:type="simple" id="oo_1236495.jpg"><uri content-type="original_file" xlink:type="simple">https://binary.pensoft.net/fig/1236495</uri></graphic></fig></tp:treatment-sec><ref-list><ref id="B1"><mixed-citation xmlns:xlink="http://www.w3.org/1999/xlink" xlink:type="simple"><person-group><name name-style="western"><surname>Abell</surname><given-names>R</given-names></name><name name-style="western"><surname>Thieme</surname><given-names>ML</given-names></name><name name-style="western"><surname>Revenga</surname><given-names>C</given-names></name><name name-style="western"><surname>Bryer</surname><given-names>M</given-names></name><name name-style="western"><surname>Kottelat</surname><given-names>M</given-names></name><name name-style="western"><surname>Bogutskaya</surname><given-names>N</given-names></name><name name-style="western"><surname>Coad</surname><given-names>B</given-names></name><name name-style="western"><surname>Mandrak</surname><given-names>N</given-names></name><name name-style="western"><surname>Balderas</surname><given-names>SC</given-names></name><name name-style="western"><surname>Bussing</surname><given-names>W</given-names></name><name name-style="western"><surname>Stiassny</surname><given-names>MLJ</given-names></name><name name-style="western"><surname>Skelton</surname><given-names>P</given-names></name><name name-style="western"><surname>Allen</surname><given-names>GR</given-names></name><name name-style="western"><surname>Unmack</surname><given-names>P</given-names></name><name name-style="western"><surname>Naseka</surname><given-names>A</given-names></name><name name-style="western"><surname>Ng</surname><given-names>R</given-names></name><name name-style="western"><surname>Sindorf</surname><given-names>N</given-names></name><name name-style="western"><surname>Robertson</surname><given-names>J</given-names></name><name name-style="western"><surname>Armijo</surname><given-names>E</given-names></name><name name-style="western"><surname>Higgins</surname><given-names>JV</given-names></name><name name-style="western"><surname>Heibel</surname><given-names>TJ</given-names></name><name name-style="western"><surname>Wikramanayake</surname><given-names>E</given-names></name><name name-style="western"><surname>Olson</surname><given-names>D</given-names></name><name name-style="western"><surname>López</surname><given-names>HL</given-names></name><name name-style="western"><surname>Reis</surname><given-names>RE</given-names></name><name name-style="western"><surname>Lundberg</surname><given-names>JG</given-names></name><name name-style="western"><surname>Sabaj Pérez</surname><given-names>MH</given-names></name><name name-style="western"><surname>Petry</surname><given-names>P</given-names></name></person-group> (<year>2008</year>) <article-title>Freshwater ecoregions of the World: A new map of biogeographic units for freshwater biodiversity conservation.</article-title><source>BioScience</source><volume>58</volume>: <fpage>403</fpage>–<lpage>414</lpage>. <ext-link xlink:href="10.1641/B580507" ext-link-type="doi" xlink:type="simple">https://doi.org/10.1641/B580507</ext-link></mixed-citation></ref><ref id="B6"><mixed-citation xmlns:xlink="http://www.w3.org/1999/xlink" xlink:type="simple"><person-group><name name-style="western"><surname>Bolotov</surname><given-names>IN</given-names></name><name name-style="western"><surname>Konopleva</surname><given-names>ES</given-names></name><name name-style="western"><surname>Vikhrev</surname><given-names>IV</given-names></name><name name-style="western"><surname>Gofarov</surname><given-names>MY</given-names></name><name name-style="western"><surname>Lopes-Lima</surname><given-names>M</given-names></name><name name-style="western"><surname>Bogan</surname><given-names>AE</given-names></name><name name-style="western"><surname>Lunn</surname><given-names>Z</given-names></name><name name-style="western"><surname>Chan</surname><given-names>N</given-names></name><name name-style="western"><surname>Win</surname><given-names>T</given-names></name><name name-style="western"><surname>Aksenova</surname><given-names>OV</given-names></name><name name-style="western"><surname>Tomilova</surname><given-names>AA</given-names></name><name name-style="western"><surname>Tanmuangpak</surname><given-names>K</given-names></name><name name-style="western"><surname>Tumpeesuwan</surname><given-names>S</given-names></name><name name-style="western"><surname>Kondakov</surname><given-names>AV</given-names></name></person-group> (<year>2020</year>) New freshwater mussel taxa discoveries clarify biogeographic division of Southeast Asia. Scientific Reports 10: 6616. <ext-link xlink:href="10.1038/s41598-020-63612-5" ext-link-type="doi" xlink:type="simple">https://doi.org/10.1038/s41598-020-63612-5</ext-link></mixed-citation></ref><ref id="B37"><mixed-citation xmlns:xlink="http://www.w3.org/1999/xlink" xlink:type="simple"><person-group><name name-style="western"><surname>Konopleva</surname><given-names>ES</given-names></name><name name-style="western"><surname>Bolotov</surname><given-names>IN</given-names></name><name name-style="western"><surname>Pfeiffer</surname><given-names>JM</given-names></name><name name-style="western"><surname>Vikhrev</surname><given-names>IV</given-names></name><name name-style="western"><surname>Kondakov</surname><given-names>AV</given-names></name><name name-style="western"><surname>Gofarov</surname><given-names>MY</given-names></name><name name-style="western"><surname>Tomilova</surname><given-names>AA</given-names></name><name name-style="western"><surname>Tanmuangpak</surname><given-names>K</given-names></name><name name-style="western"><surname>Tumpeesuwan</surname><given-names>S</given-names></name></person-group> (<year>2021</year>) New freshwater mussels from two Southeast Asian genera <italic><tp:taxon-name><tp:taxon-name-part taxon-name-part-type="genus">Bineurus</tp:taxon-name-part></tp:taxon-name></italic> and <italic><tp:taxon-name><tp:taxon-name-part taxon-name-part-type="genus">Thaiconcha</tp:taxon-name-part></tp:taxon-name></italic> (<tp:taxon-name><tp:taxon-name-part taxon-name-part-type="tribe">Pseudodontini</tp:taxon-name-part></tp:taxon-name>, <tp:taxon-name><tp:taxon-name-part taxon-name-part-type="subfamily">Gonideinae</tp:taxon-name-part></tp:taxon-name>, <tp:taxon-name><tp:taxon-name-part taxon-name-part-type="family">Unionidae</tp:taxon-name-part></tp:taxon-name>). Scientific Reports 11: 8244. <ext-link xlink:href="10.1038/s41598-021-87633-w" ext-link-type="doi" xlink:type="simple">https://doi.org/10.1038/s41598-021-87633-w</ext-link></mixed-citation></ref></ref-list></tp:taxon-treatment>
